# Supplementary material for: Dataset of MAPLE Parameters for Hemoglobin Deposition upon long period gratings
Source: Data Brief. 2020 Apr 29;30:105641. doi: 10.1016/j.dib.2020.105641 (PMC7214823; doi:10.1016/j.dib.2020.105641)
Supplement: Supplementary file 1 [file mmc1.xlsx]

## Sheet: Fig.1a
	Hb_ref	Param_06.0619	2019-02-18
Wavenumber
(cm-1)
	NO optimal parameters	Optimal parameters	Starting substance Hb
4997.48	0.11664	0.12911	-0.00205
4995.55	0.11667	0.12965	-0.00169
4993.62	0.11671	0.13002	-0.00153
4991.69	0.11674	0.12987	-0.00159
4989.76	0.11677	0.12943	-0.00169
4987.83	0.11679	0.12912	-0.00179
4985.91	0.11682	0.12904	-0.00188
4983.98	0.11685	0.12905	-0.00189
4982.05	0.11688	0.12915	-0.00184
4980.12	0.1169	0.12928	-0.00186
4978.19	0.11693	0.12924	-0.00198
4976.26	0.11695	0.12913	-0.002
4974.33	0.11698	0.12915	-0.00185
4972.4	0.117	0.1292	-0.00175
4970.48	0.11702	0.12909	-0.00171
4968.55	0.11705	0.12886	-0.00167
4966.62	0.11707	0.12885	-0.00166
4964.69	0.11709	0.12905	-0.00163
4962.76	0.11711	0.1293	-0.0015
4960.83	0.11713	0.1295	-0.0014
4958.9	0.11715	0.12943	-0.00145
4956.97	0.11716	0.12921	-0.00152
4955.05	0.11718	0.12915	-0.00148
4953.12	0.1172	0.12917	-0.00144
4951.19	0.1172	0.12934	-0.00148
4949.26	0.1172	0.12969	-0.00154
4947.33	0.11722	0.12972	-0.0016
4945.4	0.11728	0.12919	-0.0017
4943.47	0.11735	0.12871	-0.00173
4941.54	0.11741	0.1288	-0.00163
4939.62	0.11743	0.12911	-0.00154
4937.69	0.11744	0.12938	-0.00152
4935.76	0.11745	0.12973	-0.0014
4933.83	0.11745	0.1301	-0.00125
4931.9	0.11743	0.13014	-0.00126
4929.97	0.1174	0.12994	-0.00138
4928.04	0.11738	0.12985	-0.00148
4926.11	0.11737	0.12978	-0.00157
4924.18	0.11734	0.12964	-0.00164
4922.26	0.11729	0.1296	-0.00162
4920.33	0.11724	0.12961	-0.00154
4918.4	0.11722	0.12952	-0.00156
4916.47	0.11724	0.1294	-0.0017
4914.54	0.1173	0.12938	-0.00186
4912.61	0.11736	0.12948	-0.00194
4910.68	0.11739	0.12959	-0.00189
4908.75	0.11741	0.12961	-0.00173
4906.83	0.11745	0.12964	-0.00161
4904.9	0.11749	0.12972	-0.00163
4902.97	0.11754	0.12961	-0.00178
4901.04	0.11755	0.12933	-0.00198
4899.11	0.11754	0.12925	-0.00203
4897.18	0.11749	0.1294	-0.00182
4895.25	0.11746	0.12942	-0.00156
4893.32	0.11746	0.12938	-0.00142
4891.4	0.11748	0.12957	-0.00135
4889.47	0.11751	0.12982	-0.00135
4887.54	0.11757	0.12998	-0.00131
4885.61	0.11763	0.13011	-0.00123
4883.68	0.11769	0.13009	-0.00126
4881.75	0.11773	0.13004	-0.00132
4879.82	0.11778	0.13006	-0.0013
4877.89	0.11785	0.12999	-0.00132
4875.97	0.11797	0.12997	-0.00141
4874.04	0.1181	0.13013	-0.00138
4872.11	0.1182	0.13023	-0.00121
4870.18	0.11824	0.13016	-0.00116
4868.25	0.11825	0.13011	-0.00129
4866.32	0.11824	0.13017	-0.00141
4864.39	0.11825	0.13037	-0.00134
4862.46	0.11827	0.13054	-0.00122
4860.54	0.11833	0.13045	-0.00119
4858.61	0.1184	0.13023	-0.00121
4856.68	0.11844	0.13022	-0.00125
4854.75	0.11843	0.13036	-0.00134
4852.82	0.11837	0.13051	-0.00137
4850.89	0.11829	0.13054	-0.0013
4848.96	0.11819	0.13036	-0.00121
4847.03	0.11809	0.13018	-0.00116
4845.1	0.11801	0.13015	-0.00118
4843.18	0.11796	0.13028	-0.00118
4841.25	0.11794	0.13053	-0.00104
4839.32	0.11796	0.13066	-0.000929
4837.39	0.11799	0.13062	-0.000927
4835.46	0.11802	0.13052	-0.00101
4833.53	0.11806	0.13023	-0.00116
4831.6	0.11812	0.12979	-0.00134
4829.67	0.11817	0.12955	-0.00145
4827.75	0.1182	0.12959	-0.00144
4825.82	0.11822	0.12973	-0.00135
4823.89	0.1182	0.12989	-0.00121
4821.96	0.11818	0.13	-0.00111
4820.03	0.11817	0.13003	-0.0011
4818.1	0.11816	0.12993	-0.0012
4816.17	0.11815	0.1299	-0.00125
4814.24	0.11814	0.13002	-0.00109
4812.32	0.11813	0.13012	-0.000885
4810.39	0.11812	0.13013	-0.000828
4808.46	0.11812	0.13018	-0.000847
4806.53	0.11815	0.1305	-0.000749
4804.6	0.11823	0.13086	-0.000619
4802.67	0.1183	0.13086	-0.000668
4800.74	0.11836	0.13056	-0.000848
4798.81	0.11841	0.13027	-0.000968
4796.89	0.11844	0.13011	-0.000977
4794.96	0.11847	0.13001	-0.000991
4793.03	0.11848	0.12989	-0.00103
4791.1	0.11851	0.12976	-0.00105
4789.17	0.11856	0.12969	-0.00113
4787.24	0.1186	0.12969	-0.00127
4785.31	0.11861	0.12975	-0.00126
4783.38	0.11858	0.12975	-0.00106
4781.45	0.11855	0.12971	-0.000817
4779.53	0.11856	0.12991	-0.00067
4777.6	0.11859	0.13028	-0.000731
4775.67	0.11862	0.1305	-0.000914
4773.74	0.11863	0.13043	-0.000981
4771.81	0.11862	0.13017	-0.000882
4769.88	0.11858	0.12984	-0.000851
4767.95	0.11851	0.12974	-0.000988
4766.02	0.11843	0.1301	-0.000993
4764.1	0.11836	0.1306	-0.000769
4762.17	0.1183	0.13071	-0.000702
4760.24	0.11828	0.13041	-0.00097
4758.31	0.11829	0.13005	-0.00126
4756.38	0.11833	0.12993	-0.00123
4754.45	0.11836	0.13003	-0.001
4752.52	0.11839	0.13024	-0.000851
4750.59	0.11843	0.13054	-0.00073
4748.67	0.11847	0.13076	-0.000556
4746.74	0.11851	0.13069	-0.000494
4744.81	0.11855	0.13044	-0.00064
4742.88	0.11856	0.13019	-0.000876
4740.95	0.11856	0.13011	-0.00099
4739.02	0.11856	0.13022	-0.000861
4737.09	0.11859	0.13032	-0.000696
4735.16	0.11864	0.13029	-0.000724
4733.24	0.11869	0.13022	-0.000814
4731.31	0.11873	0.13022	-0.000769
4729.38	0.11874	0.1304	-0.000641
4727.45	0.11874	0.13063	-0.000539
4725.52	0.11877	0.13076	-0.000473
4723.59	0.11882	0.13079	-0.000414
4721.66	0.11888	0.1307	-0.000376
4719.73	0.11895	0.13058	-0.000442
4717.81	0.11903	0.13064	-0.000562
4715.88	0.11911	0.13077	-0.000536
4713.95	0.11915	0.13067	-0.000379
4712.02	0.11916	0.13054	-0.000302
4710.09	0.11917	0.13058	-0.000372
4708.16	0.11919	0.13057	-0.000527
4706.23	0.1192	0.13038	-0.000676
4704.3	0.1192	0.13019	-0.000704
4702.37	0.11921	0.13024	-0.000642
4700.45	0.11924	0.13046	-0.00062
4698.52	0.11927	0.13065	-0.000564
4696.59	0.1193	0.13074	-0.000407
4694.66	0.11931	0.13081	-0.000347
4692.73	0.11932	0.13088	-0.000493
4690.8	0.11932	0.13101	-0.000589
4688.87	0.11931	0.13123	-0.000446
4686.94	0.11929	0.13135	-0.000227
4685.02	0.11927	0.13124	-0.000118
4683.09	0.11924	0.13096	-0.000206
4681.16	0.11921	0.13073	-0.000402
4679.23	0.11918	0.13065	-0.000436
4677.3	0.11919	0.13051	-0.000311
4675.37	0.11921	0.13029	-0.000282
4673.44	0.11925	0.13036	-0.000401
4671.51	0.11928	0.1306	-0.000531
4669.59	0.11932	0.13064	-0.000524
4667.66	0.11936	0.13071	-0.00037
4665.73	0.1194	0.13092	-0.000309
4663.8	0.11945	0.13098	-0.000409
4661.87	0.11951	0.13098	-0.000395
4659.94	0.11957	0.13111	-0.00027
4658.01	0.11962	0.13113	-0.000299
4656.08	0.11965	0.13093	-0.000404
4654.16	0.11969	0.13078	-0.000373
4652.23	0.11975	0.13088	-0.000226
4650.3	0.11981	0.13104	-0.000101
4648.37	0.11986	0.13109	-9.8e-05
4646.44	0.11987	0.13111	-0.000243
4644.51	0.11988	0.1311	-0.000468
4642.58	0.11991	0.13115	-0.000578
4640.65	0.11997	0.13139	-0.000488
4638.72	0.12005	0.13168	-0.000307
4636.8	0.12015	0.13179	-0.000103
4634.87	0.12025	0.13172	6.6e-05
4632.94	0.12032	0.13162	0.000104
4631.01	0.12038	0.13157	2.5e-05
4629.08	0.12043	0.13161	-5.2e-05
4627.15	0.1205	0.13164	-8.9e-05
4625.22	0.12055	0.13163	-0.000142
4623.29	0.12059	0.13169	-0.000138
4621.37	0.12063	0.13188	-2.2e-05
4619.44	0.12065	0.13204	7.2e-05
4617.51	0.12067	0.13199	0.000114
4615.58	0.12067	0.13186	0.000192
4613.65	0.1207	0.13192	0.000265
4611.72	0.12072	0.13206	0.000271
4609.79	0.12074	0.13205	0.000257
4607.86	0.12076	0.132	0.00026
4605.94	0.12077	0.1321	0.000282
4604.01	0.12076	0.13231	0.000321
4602.08	0.12073	0.13243	0.000329
4600.15	0.12069	0.13242	0.000268
4598.22	0.12065	0.13237	0.000149
4596.29	0.12063	0.13226	7.7e-05
4594.36	0.1206	0.13207	0.00013
4592.43	0.1206	0.13197	0.000175
4590.51	0.12062	0.13201	0.000168
4588.58	0.12064	0.1321	0.000229
4586.65	0.12064	0.13217	0.000323
4584.72	0.12064	0.13211	0.000368
4582.79	0.12064	0.13194	0.000319
4580.86	0.12065	0.13183	0.000112
4578.93	0.12065	0.1319	-0.000101
4577	0.12065	0.13198	-7e-05
4575.08	0.12067	0.13201	0.000121
4573.15	0.1207	0.13198	0.00022
4571.22	0.1207	0.13195	0.000247
4569.29	0.12069	0.13198	0.000301
4567.36	0.12069	0.13209	0.000318
4565.43	0.12068	0.13213	0.000206
4563.5	0.12065	0.1321	5.8e-05
4561.57	0.12063	0.13203	4.4e-05
4559.64	0.12062	0.13202	0.000161
4557.72	0.12064	0.13218	0.000352
4555.79	0.12067	0.13219	0.000486
4553.86	0.12069	0.13186	0.000381
4551.93	0.12069	0.13156	0.000165
4550	0.12068	0.13152	7.7e-05
4548.07	0.12068	0.13154	0.000136
4546.14	0.12068	0.13151	0.000243
4544.21	0.12068	0.13154	0.000301
4542.29	0.12069	0.1317	0.000324
4540.36	0.12069	0.13189	0.00036
4538.43	0.1207	0.13198	0.000304
4536.5	0.1207	0.132	0.000155
4534.57	0.1207	0.13198	0.000138
4532.64	0.1207	0.13192	0.000258
4530.71	0.12071	0.13185	0.000309
4528.78	0.12072	0.13183	0.000282
4526.86	0.12074	0.13191	0.000302
4524.93	0.12075	0.132	0.000381
4523	0.12076	0.132	0.000445
4521.07	0.12076	0.13205	0.000497
4519.14	0.12076	0.13221	0.000557
4517.21	0.12076	0.1322	0.000536
4515.28	0.12075	0.13192	0.000386
4513.35	0.12073	0.13175	0.000247
4511.43	0.12074	0.13189	0.000289
4509.5	0.12078	0.13212	0.000474
4507.57	0.12083	0.13227	0.000625
4505.64	0.12088	0.13234	0.000701
4503.71	0.12092	0.13233	0.000749
4501.78	0.12096	0.13223	0.000766
4499.85	0.121	0.13214	0.000764
4497.92	0.12105	0.1321	0.000695
4495.99	0.1211	0.13206	0.000536
4494.07	0.12114	0.13205	0.000466
4492.14	0.12119	0.13198	0.000552
4490.21	0.12123	0.1318	0.000656
4488.28	0.12128	0.13171	0.000707
4486.35	0.12131	0.13181	0.000751
4484.42	0.12132	0.13195	0.000816
4482.49	0.12133	0.13194	0.000829
4480.56	0.12134	0.13183	0.000767
4478.64	0.12135	0.13183	0.00072
4476.71	0.12137	0.13197	0.000729
4474.78	0.12138	0.13208	0.000765
4472.85	0.12141	0.13207	0.000807
4470.92	0.12141	0.13204	0.000852
4468.99	0.1214	0.1321	0.000867
4467.06	0.12138	0.13217	0.000804
4465.13	0.12137	0.13222	0.000695
4463.21	0.12138	0.13227	0.000665
4461.28	0.12139	0.13233	0.00081
4459.35	0.12142	0.13238	0.000986
4457.42	0.12143	0.13228	0.000967
4455.49	0.12143	0.13211	0.000824
4453.56	0.12142	0.13206	0.000772
4451.63	0.12141	0.13217	0.000825
4449.7	0.1214	0.13236	0.000881
4447.78	0.12139	0.13245	0.000873
4445.85	0.12138	0.13242	0.000857
4443.92	0.12137	0.13246	0.000887
4441.99	0.12137	0.13257	0.000837
4440.06	0.12139	0.13269	0.000731
4438.13	0.12141	0.13278	0.000755
4436.2	0.12145	0.13269	0.000841
4434.27	0.12148	0.13259	0.000833
4432.35	0.12151	0.13257	0.000742
4430.42	0.12153	0.13252	0.000675
4428.49	0.12156	0.13259	0.000739
4426.56	0.1216	0.13281	0.00088
4424.63	0.12164	0.13296	0.000954
4422.7	0.1217	0.1328	0.000928
4420.77	0.12177	0.13236	0.000845
4418.84	0.12184	0.13208	0.000758
4416.91	0.12188	0.13219	0.000723
4414.99	0.12191	0.13236	0.000696
4413.06	0.12195	0.1324	0.000635
4411.13	0.122	0.13244	0.000658
4409.2	0.12203	0.13253	0.000826
4407.27	0.12207	0.13268	0.00102
4405.34	0.1221	0.13288	0.00114
4403.41	0.12215	0.13302	0.00117
4401.48	0.12219	0.13311	0.00116
4399.56	0.12221	0.13311	0.00113
4397.63	0.12224	0.13292	0.00105
4395.7	0.12228	0.13282	0.000976
4393.77	0.12233	0.13287	0.00096
4391.84	0.12239	0.1329	0.000973
4389.91	0.12245	0.13297	0.00107
4387.98	0.1225	0.13319	0.00119
4386.05	0.12255	0.13342	0.00121
4384.13	0.1226	0.1335	0.00116
4382.2	0.12264	0.1334	0.0011
4380.27	0.12269	0.13319	0.00108
4378.34	0.12276	0.13298	0.00108
4376.41	0.12283	0.13297	0.00112
4374.48	0.12287	0.13319	0.00122
4372.55	0.1229	0.13336	0.0013
4370.62	0.1229	0.1334	0.00131
4368.7	0.1229	0.13351	0.00134
4366.77	0.12289	0.13367	0.00141
4364.84	0.1229	0.13371	0.0014
4362.91	0.12291	0.13374	0.00131
4360.98	0.12292	0.13381	0.00127
4359.05	0.12292	0.13376	0.00133
4357.12	0.12293	0.13368	0.00143
4355.19	0.12296	0.13368	0.00149
4353.26	0.123	0.13375	0.00149
4351.34	0.12303	0.13379	0.0015
4349.41	0.12305	0.13374	0.0015
4347.48	0.12306	0.13359	0.00141
4345.55	0.12306	0.13342	0.00132
4343.62	0.12306	0.13335	0.00132
4341.69	0.12307	0.13341	0.00136
4339.76	0.1231	0.13352	0.00139
4337.83	0.12312	0.13359	0.00139
4335.91	0.12312	0.13353	0.00139
4333.98	0.12309	0.13344	0.00138
4332.05	0.12306	0.13346	0.00138
4330.12	0.12302	0.13351	0.00138
4328.19	0.12299	0.13358	0.00139
4326.26	0.12297	0.13358	0.00139
4324.33	0.12294	0.13349	0.00139
4322.4	0.1229	0.13341	0.00139
4320.48	0.12285	0.13343	0.00137
4318.55	0.12281	0.13357	0.0014
4316.62	0.12279	0.13365	0.00149
4314.69	0.12277	0.1335	0.00153
4312.76	0.12274	0.13338	0.0015
4310.83	0.12273	0.13344	0.00148
4308.9	0.12274	0.13352	0.00148
4306.97	0.12275	0.13351	0.0015
4305.05	0.12276	0.13349	0.0015
4303.12	0.12277	0.1335	0.00144
4301.19	0.12277	0.13347	0.00141
4299.26	0.12278	0.13334	0.00141
4297.33	0.12279	0.13319	0.00136
4295.4	0.1228	0.13322	0.00129
4293.47	0.12282	0.13338	0.00141
4291.54	0.12283	0.13345	0.0016
4289.62	0.12284	0.13343	0.00165
4287.69	0.12285	0.13349	0.00157
4285.76	0.12284	0.13362	0.00153
4283.83	0.12284	0.13373	0.00155
4281.9	0.12285	0.13382	0.00157
4279.97	0.12287	0.13389	0.00156
4278.04	0.12287	0.13388	0.00157
4276.11	0.12287	0.13379	0.00161
4274.18	0.12286	0.13366	0.0016
4272.26	0.12285	0.13355	0.00156
4270.33	0.12285	0.1336	0.0016
4268.4	0.12287	0.13375	0.0017
4266.47	0.12289	0.1338	0.00174
4264.54	0.1229	0.13371	0.0017
4262.61	0.1229	0.13363	0.00166
4260.68	0.1229	0.13359	0.00164
4258.75	0.12291	0.13358	0.00164
4256.83	0.12292	0.13363	0.00166
4254.9	0.12293	0.13369	0.00166
4252.97	0.12294	0.13366	0.00162
4251.04	0.12293	0.1336	0.00158
4249.11	0.12291	0.13353	0.00158
4247.18	0.12291	0.13342	0.00162
4245.25	0.12291	0.13326	0.00168
4243.32	0.1229	0.13319	0.00173
4241.4	0.12289	0.13328	0.00177
4239.47	0.12288	0.13339	0.00172
4237.54	0.12286	0.13343	0.00164
4235.61	0.12283	0.13344	0.00164
4233.68	0.12281	0.13343	0.00171
4231.75	0.1228	0.13345	0.00179
4229.82	0.12281	0.13351	0.00186
4227.89	0.12282	0.13355	0.00185
4225.97	0.12281	0.13359	0.00182
4224.04	0.1228	0.1336	0.00182
4222.11	0.12281	0.13354	0.0018
4220.18	0.12282	0.13344	0.00179
4218.25	0.12282	0.13333	0.00184
4216.32	0.12283	0.13327	0.00188
4214.39	0.12285	0.13323	0.00188
4212.46	0.12287	0.13314	0.00184
4210.53	0.12289	0.13309	0.00185
4208.61	0.12291	0.13317	0.00189
4206.68	0.12293	0.13329	0.00191
4204.75	0.12295	0.13335	0.0019
4202.82	0.12295	0.1334	0.0019
4200.89	0.12296	0.13346	0.00194
4198.96	0.12298	0.13345	0.002
4197.03	0.12299	0.13338	0.00201
4195.1	0.12299	0.13333	0.00201
4193.18	0.12299	0.13335	0.00206
4191.25	0.12299	0.13335	0.00208
4189.32	0.12298	0.13328	0.00204
4187.39	0.12298	0.13329	0.00203
4185.46	0.12298	0.13336	0.00204
4183.53	0.12298	0.13344	0.00205
4181.6	0.12298	0.13355	0.00211
4179.67	0.12297	0.13361	0.00215
4177.75	0.12297	0.13352	0.00214
4175.82	0.12297	0.13345	0.00211
4173.89	0.12297	0.13346	0.00208
4171.96	0.12298	0.13346	0.002
4170.03	0.12299	0.13344	0.00193
4168.1	0.12301	0.13348	0.00198
4166.17	0.12302	0.13351	0.00212
4164.24	0.12302	0.13345	0.00216
4162.32	0.12302	0.13343	0.00206
4160.39	0.12303	0.13354	0.00202
4158.46	0.12303	0.13366	0.00213
4156.53	0.12303	0.13355	0.00221
4154.6	0.12302	0.13335	0.00218
4152.67	0.12302	0.13337	0.00216
4150.74	0.12302	0.13348	0.00218
4148.81	0.12303	0.13347	0.00217
4146.89	0.12304	0.1335	0.00217
4144.96	0.12304	0.13361	0.00219
4143.03	0.12304	0.13363	0.00214
4141.1	0.12306	0.13354	0.00211
4139.17	0.12307	0.13353	0.00219
4137.24	0.12307	0.1336	0.0023
4135.31	0.12306	0.13366	0.00234
4133.38	0.12306	0.13362	0.0023
4131.45	0.12307	0.13359	0.00222
4129.53	0.12307	0.13364	0.00218
4127.6	0.12308	0.13368	0.00219
4125.67	0.1231	0.13361	0.00222
4123.74	0.12311	0.13353	0.00223
4121.81	0.12314	0.13352	0.00224
4119.88	0.12316	0.13347	0.00225
4117.95	0.12319	0.13339	0.00223
4116.02	0.12322	0.13341	0.00216
4114.1	0.12325	0.13351	0.00214
4112.17	0.12329	0.13359	0.0022
4110.24	0.12334	0.1337	0.00232
4108.31	0.12338	0.13391	0.00245
4106.38	0.12341	0.13398	0.00251
4104.45	0.12345	0.13383	0.00246
4102.52	0.1235	0.13374	0.00237
4100.59	0.12353	0.13378	0.00233
4098.67	0.12355	0.13375	0.00229
4096.74	0.12357	0.13366	0.00224
4094.81	0.12358	0.13375	0.00229
4092.88	0.1236	0.13399	0.0024
4090.95	0.12363	0.13412	0.00248
4089.02	0.12367	0.13411	0.00256
4087.09	0.12372	0.13409	0.00262
4085.16	0.12376	0.13408	0.00263
4083.24	0.1238	0.13412	0.00265
4081.31	0.12383	0.13419	0.00267
4079.38	0.12385	0.13415	0.00261
4077.45	0.12388	0.13405	0.00252
4075.52	0.12391	0.13407	0.00249
4073.59	0.12395	0.13419	0.00253
4071.66	0.12399	0.13427	0.0026
4069.73	0.12403	0.13429	0.00263
4067.8	0.12405	0.13424	0.0026
4065.88	0.12406	0.13414	0.00256
4063.95	0.12406	0.13414	0.00255
4062.02	0.12406	0.13432	0.00258
4060.09	0.12406	0.13447	0.00257
4058.16	0.12407	0.13439	0.00253
4056.23	0.12406	0.13421	0.00255
4054.3	0.12405	0.13419	0.00262
4052.37	0.12403	0.13432	0.00267
4050.45	0.124	0.13441	0.00267
4048.52	0.12397	0.13453	0.00271
4046.59	0.12395	0.13479	0.0029
4044.66	0.12394	0.13496	0.00304
4042.73	0.12394	0.13476	0.00293
4040.8	0.12393	0.13444	0.00273
4038.87	0.12392	0.1343	0.00264
4036.94	0.12391	0.13424	0.00264
4035.02	0.12391	0.13422	0.00265
4033.09	0.12391	0.13434	0.0027
4031.16	0.12392	0.1344	0.00273
4029.23	0.12392	0.13427	0.00269
4027.3	0.12391	0.1342	0.00272
4025.37	0.12391	0.13432	0.00285
4023.44	0.12391	0.13436	0.0029
4021.51	0.12392	0.13427	0.00289
4019.59	0.12391	0.13425	0.00291
4017.66	0.12389	0.13427	0.00291
4015.73	0.12388	0.13423	0.00284
4013.8	0.12386	0.13419	0.00278
4011.87	0.12386	0.13423	0.00283
4009.94	0.12385	0.13436	0.003
4008.01	0.12384	0.13444	0.00311
4006.08	0.12384	0.13427	0.00302
4004.16	0.12384	0.13403	0.00288
4002.23	0.12383	0.13394	0.00281
4000.3	0.12381	0.13391	0.00282
3998.37	0.12379	0.13394	0.00292
3996.44	0.12377	0.13411	0.00306
3994.51	0.12374	0.13428	0.00317
3992.58	0.12372	0.13437	0.00327
3990.65	0.12371	0.13442	0.00331
3988.72	0.12372	0.1343	0.00319
3986.8	0.12373	0.13403	0.00302
3984.87	0.12372	0.13399	0.00297
3982.94	0.12372	0.13424	0.00305
3981.01	0.12372	0.1344	0.00309
3979.08	0.12374	0.13438	0.0031
3977.15	0.12376	0.13453	0.00328
3975.22	0.12375	0.13487	0.00356
3973.29	0.12375	0.13507	0.00364
3971.37	0.12377	0.13504	0.00354
3969.44	0.12377	0.13487	0.00336
3967.51	0.12375	0.13462	0.00314
3965.58	0.12375	0.1344	0.00304
3963.65	0.12376	0.13452	0.00324
3961.72	0.12377	0.13482	0.00351
3959.79	0.12376	0.13487	0.00358
3957.86	0.12376	0.13481	0.00359
3955.94	0.12377	0.13486	0.00364
3954.01	0.1238	0.13504	0.00374
3952.08	0.12386	0.13561	0.00415
3950.15	0.12392	0.13662	0.00487
3948.22	0.12396	0.13721	0.00525
3946.29	0.12395	0.13696	0.00509
3944.36	0.12392	0.13697	0.00512
3942.43	0.12389	0.13726	0.00521
3940.51	0.12388	0.13658	0.00466
3938.58	0.12393	0.13546	0.00394
3936.65	0.12397	0.13505	0.00377
3934.72	0.12398	0.13582	0.00439
3932.79	0.12399	0.13744	0.00548
3930.86	0.12399	0.13813	0.00585
3928.93	0.12398	0.13722	0.00523
3927	0.12397	0.1367	0.00503
3925.07	0.12396	0.1374	0.00558
3923.15	0.12393	0.13772	0.00575
3921.22	0.12392	0.13744	0.00554
3919.29	0.12392	0.13786	0.00588
3917.36	0.12392	0.13845	0.00621
3915.43	0.1239	0.13747	0.00547
3913.5	0.12385	0.13547	0.00421
3911.57	0.1238	0.1342	0.00347
3909.64	0.12375	0.13414	0.00351
3907.72	0.12369	0.13539	0.00454
3905.79	0.12363	0.1384	0.00681
3903.86	0.12362	0.14212	0.00933
3901.93	0.12367	0.14391	0.0104
3900	0.12372	0.14312	0.00975
3898.07	0.12367	0.14053	0.00788
3896.14	0.12353	0.13777	0.00604
3894.21	0.12346	0.13691	0.00571
3892.29	0.12345	0.13811	0.00665
3890.36	0.12345	0.13865	0.00681
3888.43	0.12342	0.13798	0.00629
3886.5	0.12338	0.13869	0.00689
3884.57	0.12335	0.14015	0.00798
3882.64	0.1233	0.14037	0.00834
3880.71	0.12323	0.14021	0.00826
3878.78	0.1232	0.13888	0.00721
3876.86	0.12319	0.13714	0.00622
3874.93	0.12319	0.13763	0.00689
3873	0.1232	0.13963	0.0084
3871.07	0.12323	0.14137	0.00951
3869.14	0.12329	0.14184	0.00958
3867.21	0.12335	0.14089	0.00882
3865.28	0.12333	0.14079	0.00882
3863.35	0.12328	0.14113	0.00896
3861.43	0.12321	0.13951	0.00777
3859.5	0.12311	0.13744	0.00655
3857.57	0.12304	0.13706	0.00674
3855.64	0.12304	0.13944	0.00885
3853.71	0.1231	0.14482	0.0123
3851.78	0.12314	0.14586	0.01215
3849.85	0.12314	0.14101	0.00857
3847.92	0.12313	0.13677	0.00588
3845.99	0.12307	0.13562	0.00539
3844.07	0.123	0.13722	0.00674
3842.14	0.12294	0.13992	0.00879
3840.21	0.1229	0.14251	0.01067
3838.28	0.12287	0.14409	0.01156
3836.35	0.12286	0.14306	0.01059
3834.42	0.12285	0.14049	0.00888
3832.49	0.12285	0.13857	0.00761
3830.56	0.12284	0.13747	0.00673
3828.64	0.12279	0.13685	0.00631
3826.71	0.12273	0.13685	0.00647
3824.78	0.12266	0.13731	0.007
3822.85	0.12257	0.13922	0.00853
3820.92	0.12247	0.14236	0.01055
3818.99	0.1224	0.14234	0.01032
3817.06	0.12237	0.14032	0.00893
3815.13	0.12236	0.1386	0.00755
3813.21	0.12228	0.13611	0.00568
3811.28	0.12212	0.13395	0.0044
3809.35	0.12191	0.13399	0.0048
3807.42	0.1218	0.13623	0.0064
3805.49	0.1218	0.13805	0.00744
3803.56	0.12177	0.13897	0.00815
3801.63	0.12168	0.14065	0.00937
3799.7	0.12158	0.14072	0.00928
3797.78	0.12151	0.13872	0.00792
3795.85	0.12139	0.13669	0.00646
3793.92	0.12122	0.13464	0.00491
3791.99	0.12109	0.13307	0.00383
3790.06	0.12102	0.13264	0.00358
3788.13	0.12091	0.13314	0.00392
3786.2	0.12081	0.13419	0.00456
3784.27	0.12077	0.13472	0.00493
3782.34	0.12075	0.13442	0.00495
3780.42	0.1207	0.13473	0.00536
3778.49	0.12056	0.13514	0.00545
3776.56	0.12041	0.13405	0.00451
3774.63	0.12036	0.13272	0.00377
3772.7	0.1204	0.13289	0.00415
3770.77	0.12042	0.1347	0.00541
3768.84	0.12042	0.13634	0.00634
3766.91	0.12041	0.13646	0.00642
3764.99	0.12037	0.13574	0.00603
3763.06	0.12033	0.13485	0.00552
3761.13	0.12032	0.13519	0.00593
3759.2	0.12037	0.13701	0.00724
3757.27	0.12039	0.13781	0.00773
3755.34	0.1204	0.13762	0.0077
3753.41	0.12041	0.13933	0.00918
3751.48	0.12044	0.1436	0.01227
3749.56	0.12049	0.14592	0.01361
3747.63	0.12052	0.14474	0.01267
3745.7	0.12052	0.14433	0.01241
3743.77	0.1205	0.14478	0.01256
3741.84	0.1205	0.14299	0.01134
3739.91	0.12052	0.14118	0.01039
3737.98	0.12054	0.14267	0.01176
3736.05	0.12053	0.14714	0.01492
3734.13	0.12046	0.14884	0.01579
3732.2	0.12036	0.14518	0.01292
3730.27	0.12028	0.14102	0.00995
3728.34	0.12023	0.13966	0.00912
3726.41	0.12019	0.14079	0.01002
3724.48	0.12014	0.142	0.01075
3722.55	0.12009	0.14152	0.01021
3720.62	0.12	0.13976	0.00883
3718.7	0.11987	0.13766	0.00723
3716.77	0.11974	0.13618	0.00625
3714.84	0.11961	0.13629	0.0067
3712.91	0.11947	0.13887	0.00885
3710.98	0.11938	0.1421	0.01085
3709.05	0.11931	0.14138	0.00984
3707.12	0.11924	0.1381	0.00743
3705.19	0.11921	0.13606	0.00615
3703.26	0.11925	0.1364	0.00647
3701.34	0.11929	0.13728	0.00705
3699.41	0.11934	0.13655	0.00656
3697.48	0.11946	0.13537	0.00578
3695.55	0.1196	0.13518	0.00561
3693.62	0.11961	0.13634	0.00638
3691.69	0.11954	0.13927	0.00834
3689.76	0.11956	0.14259	0.01027
3687.83	0.11973	0.14234	0.00957
3685.91	0.11998	0.1389	0.00709
3683.98	0.12023	0.136	0.00529
3682.05	0.12044	0.13542	0.005
3680.12	0.12066	0.13704	0.00621
3678.19	0.12096	0.14025	0.00863
3676.26	0.12133	0.14497	0.01163
3674.33	0.1217	0.14718	0.01236
3672.4	0.12199	0.14557	0.01111
3670.48	0.12226	0.14505	0.01074
3668.55	0.12258	0.14428	0.00951
3666.62	0.12296	0.14104	0.00666
3664.69	0.12339	0.13834	0.00468
3662.76	0.12382	0.13751	0.00417
3660.83	0.12425	0.13777	0.00436
3658.9	0.12466	0.13894	0.00515
3656.97	0.12509	0.14115	0.0065
3655.05	0.12557	0.14281	0.00733
3653.12	0.12609	0.14414	0.0082
3651.19	0.12661	0.14866	0.01129
3649.26	0.12712	0.1555	0.01533
3647.33	0.12761	0.15596	0.01465
3645.4	0.1281	0.15092	0.01063
3643.47	0.12863	0.14692	0.00766
3641.54	0.12925	0.14539	0.00649
3639.61	0.1299	0.14528	0.00623
3637.69	0.13051	0.14594	0.0064
3635.76	0.1311	0.14747	0.00713
3633.83	0.13168	0.14945	0.00826
3631.9	0.13221	0.15173	0.00983
3629.97	0.13279	0.15592	0.01255
3628.04	0.13348	0.15955	0.014
3626.11	0.13421	0.15756	0.01172
3624.18	0.13497	0.15423	0.00936
3622.26	0.13578	0.15369	0.00922
3620.33	0.1366	0.15635	0.01093
3618.4	0.13738	0.1594	0.01237
3616.47	0.13816	0.16016	0.01229
3614.54	0.13895	0.16027	0.01198
3612.61	0.13973	0.16068	0.01174
3610.68	0.14045	0.16106	0.01146
3608.75	0.14116	0.16194	0.01159
3606.83	0.14189	0.16217	0.01114
3604.9	0.14266	0.16111	0.00984
3602.97	0.14354	0.16094	0.00938
3601.04	0.14453	0.16243	0.01004
3599.11	0.14553	0.16406	0.01063
3597.18	0.1465	0.16538	0.01091
3595.25	0.14743	0.16682	0.0112
3593.32	0.14834	0.16733	0.01104
3591.4	0.14926	0.16719	0.01086
3589.47	0.1502	0.16922	0.01203
3587.54	0.15114	0.17307	0.01364
3585.61	0.15206	0.17358	0.01274
3583.68	0.15301	0.17118	0.01043
3581.75	0.15408	0.16995	0.0092
3579.82	0.15519	0.17037	0.00909
3577.89	0.15625	0.17117	0.0092
3575.97	0.15726	0.17215	0.00924
3574.04	0.15828	0.1733	0.00928
3572.11	0.15934	0.17447	0.00965
3570.18	0.16044	0.17706	0.01137
3568.25	0.16154	0.18237	0.01461
3566.32	0.16266	0.18654	0.0163
3564.39	0.16378	0.18558	0.0145
3562.46	0.16491	0.18306	0.01211
3560.53	0.16605	0.18205	0.01087
3558.61	0.1672	0.1822	0.01029
3556.68	0.16834	0.18283	0.01005
3554.75	0.1695	0.1842	0.01046
3552.82	0.17068	0.18625	0.01125
3550.89	0.17186	0.18789	0.0117
3548.96	0.17302	0.1893	0.01221
3547.03	0.17419	0.19159	0.01325
3545.1	0.17535	0.19345	0.01363
3543.18	0.1765	0.19338	0.01266
3541.25	0.1777	0.19251	0.01149
3539.32	0.17893	0.1925	0.01106
3537.39	0.18014	0.19373	0.01134
3535.46	0.18133	0.19525	0.01163
3533.53	0.18252	0.19639	0.01171
3531.6	0.18369	0.19772	0.01209
3529.67	0.18487	0.19962	0.0129
3527.75	0.18606	0.20156	0.01363
3525.82	0.18722	0.20306	0.01404
3523.89	0.18832	0.2041	0.01413
3521.96	0.18941	0.20452	0.01369
3520.03	0.19056	0.20447	0.01296
3518.1	0.19175	0.20472	0.01252
3516.17	0.1929	0.20549	0.01246
3514.24	0.19402	0.20659	0.01266
3512.32	0.19514	0.20802	0.01317
3510.39	0.19623	0.20978	0.01373
3508.46	0.19731	0.21125	0.01389
3506.53	0.19838	0.21223	0.01396
3504.6	0.19945	0.21351	0.0145
3502.67	0.20052	0.21487	0.01497
3500.74	0.20157	0.21525	0.0147
3498.81	0.20263	0.21518	0.01421
3496.88	0.20368	0.21568	0.01401
3494.96	0.20472	0.21657	0.01393
3493.03	0.20574	0.21744	0.01389
3491.1	0.20672	0.21843	0.01406
3489.17	0.20769	0.21965	0.01439
3487.24	0.20863	0.22082	0.01463
3485.31	0.20956	0.22177	0.01479
3483.38	0.21045	0.22277	0.01506
3481.45	0.21133	0.22376	0.01523
3479.53	0.2122	0.22433	0.01501
3477.6	0.21306	0.22486	0.01478
3475.67	0.21391	0.22577	0.01485
3473.74	0.21475	0.22659	0.01494
3471.81	0.21556	0.22716	0.01496
3469.88	0.21635	0.22778	0.01508
3467.95	0.21713	0.22846	0.01532
3466.02	0.21791	0.22913	0.0155
3464.1	0.21867	0.2299	0.01563
3462.17	0.21942	0.23084	0.01577
3460.24	0.22019	0.23163	0.01589
3458.31	0.22097	0.23213	0.01596
3456.38	0.22176	0.23261	0.01601
3454.45	0.22257	0.23324	0.01607
3452.52	0.22338	0.23373	0.0161
3450.59	0.22419	0.23423	0.01627
3448.67	0.225	0.23542	0.01686
3446.74	0.22582	0.23688	0.01745
3444.81	0.22666	0.23761	0.01748
3442.88	0.22751	0.23782	0.01725
3440.95	0.22838	0.23819	0.01715
3439.02	0.22927	0.23884	0.01717
3437.09	0.23016	0.23954	0.01733
3435.16	0.23106	0.24009	0.01748
3433.24	0.232	0.24088	0.01759
3431.31	0.23297	0.24205	0.01776
3429.38	0.23396	0.24317	0.01797
3427.45	0.23498	0.24409	0.01816
3425.52	0.23602	0.24495	0.01839
3423.59	0.2371	0.24605	0.01877
3421.66	0.23819	0.24742	0.01925
3419.73	0.23931	0.24852	0.01951
3417.8	0.24045	0.24912	0.01942
3415.88	0.24162	0.24967	0.01928
3413.95	0.24284	0.25043	0.01934
3412.02	0.24412	0.25147	0.01955
3410.09	0.24546	0.25277	0.01977
3408.16	0.24687	0.25405	0.01998
3406.23	0.24833	0.25506	0.02023
3404.3	0.2498	0.25594	0.02056
3402.37	0.25131	0.25708	0.02092
3400.45	0.25287	0.25845	0.02126
3398.52	0.25449	0.25984	0.02161
3396.59	0.25617	0.26107	0.02189
3394.66	0.25793	0.26233	0.02208
3392.73	0.25976	0.26384	0.02226
3390.8	0.26164	0.26529	0.02237
3388.87	0.26357	0.26666	0.02255
3386.94	0.26556	0.26841	0.02299
3385.02	0.2676	0.27044	0.02348
3383.09	0.2697	0.27231	0.02374
3381.16	0.27186	0.27408	0.02384
3379.23	0.2741	0.27612	0.02404
3377.3	0.2764	0.27836	0.02433
3375.37	0.27876	0.28056	0.02465
3373.44	0.28121	0.28279	0.02499
3371.51	0.28372	0.28508	0.02543
3369.59	0.28628	0.28753	0.02589
3367.66	0.28887	0.29015	0.02625
3365.73	0.29151	0.29276	0.02654
3363.8	0.29421	0.29523	0.02686
3361.87	0.29696	0.29761	0.02718
3359.94	0.29978	0.30005	0.02747
3358.01	0.30264	0.30252	0.02776
3356.08	0.30555	0.30499	0.02805
3354.15	0.30851	0.30743	0.0284
3352.23	0.3115	0.30976	0.02878
3350.3	0.31454	0.31211	0.02905
3348.37	0.31764	0.31475	0.02922
3346.44	0.32078	0.31761	0.02944
3344.51	0.32394	0.32043	0.02978
3342.58	0.32715	0.32322	0.0302
3340.65	0.33038	0.32612	0.03062
3338.72	0.33365	0.3291	0.03106
3336.8	0.33695	0.33209	0.0315
3334.87	0.34028	0.33503	0.03181
3332.94	0.34363	0.338	0.03206
3331.01	0.347	0.34118	0.03235
3329.08	0.35042	0.34447	0.03268
3327.15	0.35385	0.34775	0.03304
3325.22	0.35729	0.35117	0.03343
3323.29	0.36074	0.35462	0.03376
3321.37	0.36416	0.35789	0.03397
3319.44	0.36751	0.36107	0.03418
3317.51	0.37078	0.36433	0.03446
3315.58	0.37398	0.3678	0.03481
3313.65	0.37711	0.37132	0.03511
3311.72	0.38014	0.37453	0.03536
3309.79	0.38303	0.37759	0.03569
3307.86	0.38577	0.38074	0.03601
3305.94	0.38834	0.38382	0.03618
3304.01	0.39072	0.38666	0.03635
3302.08	0.39287	0.38917	0.03658
3300.15	0.39479	0.39145	0.03678
3298.22	0.39647	0.39366	0.03696
3296.29	0.39789	0.39551	0.03719
3294.36	0.39907	0.39672	0.03741
3292.43	0.39998	0.39756	0.0375
3290.51	0.40062	0.39832	0.03754
3288.58	0.40097	0.39888	0.03759
3286.65	0.40103	0.39898	0.0376
3284.72	0.40079	0.39862	0.03759
3282.79	0.40026	0.39793	0.03759
3280.86	0.39943	0.39673	0.03753
3278.93	0.39833	0.39474	0.03744
3277	0.39697	0.3923	0.03742
3275.07	0.39536	0.38994	0.03746
3273.15	0.39352	0.38768	0.03739
3271.22	0.39143	0.38508	0.03708
3269.29	0.38914	0.38197	0.03673
3267.36	0.38666	0.37871	0.03651
3265.43	0.38403	0.37545	0.03636
3263.5	0.38127	0.37188	0.0361
3261.57	0.37842	0.36779	0.03584
3259.64	0.37549	0.36357	0.03565
3257.72	0.3725	0.35978	0.03544
3255.79	0.36947	0.35653	0.03521
3253.86	0.36641	0.35343	0.03496
3251.93	0.36336	0.3501	0.03466
3250	0.36035	0.34659	0.0344
3248.07	0.35741	0.34323	0.03425
3246.14	0.35455	0.34013	0.03415
3244.21	0.35179	0.33716	0.03397
3242.29	0.34911	0.33426	0.03367
3240.36	0.34652	0.33154	0.03334
3238.43	0.34403	0.32926	0.03303
3236.5	0.34168	0.32743	0.03283
3234.57	0.33947	0.32564	0.0327
3232.64	0.33738	0.32365	0.0326
3230.71	0.33543	0.32162	0.03246
3228.78	0.33361	0.31979	0.03226
3226.86	0.33193	0.31825	0.03204
3224.93	0.33037	0.31694	0.03193
3223	0.32888	0.31582	0.03191
3221.07	0.32749	0.31493	0.03187
3219.14	0.32619	0.31418	0.03172
3217.21	0.32498	0.31331	0.03154
3215.28	0.32383	0.3122	0.03143
3213.35	0.32275	0.31104	0.03136
3211.42	0.32174	0.30998	0.03127
3209.5	0.32079	0.30886	0.03114
3207.57	0.31988	0.30766	0.03096
3205.64	0.319	0.30677	0.03076
3203.71	0.31812	0.30624	0.03063
3201.78	0.31723	0.30569	0.03054
3199.85	0.31634	0.305	0.0305
3197.92	0.31544	0.30424	0.03057
3195.99	0.31455	0.30332	0.03058
3194.07	0.31364	0.30209	0.03041
3192.14	0.31273	0.30072	0.03019
3190.21	0.3118	0.29959	0.02999
3188.28	0.31086	0.29875	0.02977
3186.35	0.3099	0.29806	0.02958
3184.42	0.30894	0.29732	0.02941
3182.49	0.30795	0.29628	0.02926
3180.56	0.30696	0.2951	0.02916
3178.64	0.30597	0.29398	0.02902
3176.71	0.30498	0.29265	0.02881
3174.78	0.30396	0.29107	0.02865
3172.85	0.30294	0.28977	0.02856
3170.92	0.3019	0.28894	0.02845
3168.99	0.30084	0.28821	0.02826
3167.06	0.29977	0.28727	0.02801
3165.13	0.29869	0.28607	0.02773
3163.21	0.29761	0.28482	0.02749
3161.28	0.29655	0.28374	0.02736
3159.35	0.2955	0.28267	0.02724
3157.42	0.29446	0.28148	0.02706
3155.49	0.29339	0.28033	0.0269
3153.56	0.29232	0.27935	0.02685
3151.63	0.2913	0.2786	0.02683
3149.7	0.29033	0.27797	0.02669
3147.78	0.28939	0.27723	0.02654
3145.85	0.28846	0.27632	0.02648
3143.92	0.28754	0.27533	0.02646
3141.99	0.28663	0.27429	0.02638
3140.06	0.28572	0.27322	0.02619
3138.13	0.28482	0.2722	0.026
3136.2	0.28393	0.27123	0.02592
3134.27	0.28306	0.27032	0.02593
3132.34	0.28223	0.26949	0.02586
3130.42	0.28144	0.26874	0.02569
3128.49	0.2807	0.26808	0.02561
3126.56	0.28	0.26751	0.02568
3124.63	0.27934	0.26698	0.02572
3122.7	0.27872	0.26642	0.02564
3120.77	0.27815	0.26586	0.02555
3118.84	0.27763	0.26543	0.02553
3116.91	0.27717	0.26509	0.02556
3114.99	0.27673	0.26462	0.02553
3113.06	0.27633	0.26414	0.02545
3111.13	0.27598	0.26387	0.02537
3109.2	0.27569	0.26369	0.02532
3107.27	0.27547	0.26336	0.02525
3105.34	0.27533	0.26293	0.02514
3103.41	0.27526	0.26271	0.02512
3101.48	0.27527	0.2627	0.02522
3099.56	0.27535	0.26259	0.0253
3097.63	0.2755	0.26246	0.02533
3095.7	0.27569	0.26259	0.02534
3093.77	0.27593	0.26298	0.02532
3091.84	0.2762	0.26349	0.02535
3089.91	0.27651	0.26403	0.02548
3087.98	0.27683	0.26451	0.02559
3086.05	0.27717	0.26487	0.0256
3084.13	0.27754	0.26514	0.02561
3082.2	0.27792	0.26559	0.02574
3080.27	0.2783	0.26625	0.0259
3078.34	0.27866	0.26668	0.02595
3076.41	0.279	0.26675	0.02591
3074.48	0.27932	0.26682	0.02589
3072.55	0.27965	0.26727	0.02594
3070.62	0.27998	0.26812	0.02604
3068.69	0.2803	0.26903	0.02626
3066.77	0.28062	0.26964	0.0265
3064.84	0.28091	0.26994	0.02658
3062.91	0.28116	0.27016	0.02652
3060.98	0.28132	0.27016	0.02643
3059.05	0.28142	0.26977	0.0264
3057.12	0.28145	0.2693	0.02644
3055.19	0.28142	0.26893	0.02642
3053.26	0.28134	0.2685	0.02638
3051.34	0.28117	0.26794	0.02642
3049.41	0.28092	0.26736	0.02644
3047.48	0.28061	0.26685	0.02638
3045.55	0.28024	0.26639	0.02631
3043.62	0.27978	0.26588	0.02625
3041.69	0.27926	0.26526	0.02613
3039.76	0.27864	0.26468	0.02598
3037.83	0.27795	0.26427	0.02585
3035.91	0.27719	0.26392	0.02582
3033.98	0.27639	0.26356	0.02593
3032.05	0.27553	0.26317	0.02604
3030.12	0.27461	0.26262	0.02594
3028.19	0.27363	0.26176	0.02566
3026.26	0.27261	0.26061	0.02539
3024.33	0.27159	0.25925	0.0252
3022.4	0.27062	0.25789	0.02506
3020.48	0.26972	0.25672	0.02494
3018.55	0.26888	0.25558	0.02482
3016.62	0.26811	0.25439	0.02476
3014.69	0.26741	0.25339	0.02479
3012.76	0.2668	0.2526	0.02481
3010.83	0.26628	0.25179	0.02467
3008.9	0.26588	0.25101	0.02444
3006.97	0.26563	0.25053	0.02433
3005.05	0.2656	0.25034	0.02431
3003.12	0.26582	0.25013	0.02424
3001.19	0.26633	0.24991	0.02416
2999.26	0.26715	0.24996	0.0242
2997.33	0.26828	0.25044	0.02434
2995.4	0.26971	0.25135	0.0245
2993.47	0.27137	0.25257	0.0246
2991.54	0.27324	0.25393	0.02466
2989.61	0.27527	0.25551	0.02484
2987.69	0.27743	0.25751	0.02524
2985.76	0.27969	0.25975	0.02571
2983.83	0.28201	0.26204	0.02618
2981.9	0.28437	0.26444	0.02665
2979.97	0.28675	0.26701	0.0271
2978.04	0.28916	0.26981	0.02758
2976.11	0.29157	0.27284	0.02812
2974.18	0.29399	0.27602	0.0287
2972.26	0.29642	0.27939	0.02933
2970.33	0.29887	0.28316	0.03001
2968.4	0.3013	0.28733	0.03067
2966.47	0.30367	0.29153	0.03131
2964.54	0.30595	0.29531	0.03194
2962.61	0.30812	0.29847	0.03248
2960.68	0.31016	0.30091	0.03292
2958.75	0.31205	0.3023	0.0332
2956.83	0.31376	0.30224	0.0333
2954.9	0.31526	0.30073	0.03321
2952.97	0.31655	0.29839	0.03295
2951.04	0.3176	0.29585	0.03262
2949.11	0.31841	0.29342	0.03227
2947.18	0.31897	0.29143	0.03195
2945.25	0.31926	0.29033	0.03173
2943.32	0.31928	0.29028	0.0317
2941.4	0.31903	0.291	0.03184
2939.47	0.31855	0.29206	0.03208
2937.54	0.31784	0.29299	0.03232
2935.61	0.31691	0.29344	0.03247
2933.68	0.31577	0.29331	0.03253
2931.75	0.31441	0.29268	0.0325
2929.82	0.31285	0.29171	0.03242
2927.89	0.31109	0.29046	0.03222
2925.96	0.30918	0.28894	0.03195
2924.04	0.30715	0.2872	0.03166
2922.11	0.30504	0.28527	0.03135
2920.18	0.30292	0.28318	0.03105
2918.25	0.30085	0.28098	0.03074
2916.32	0.29891	0.2787	0.03043
2914.39	0.29713	0.27624	0.03013
2912.46	0.29553	0.27361	0.02984
2910.53	0.29411	0.27103	0.02956
2908.61	0.29285	0.2687	0.0293
2906.68	0.29168	0.26662	0.02902
2904.75	0.29056	0.26469	0.02873
2902.82	0.28944	0.26277	0.02845
2900.89	0.28832	0.2609	0.02823
2898.96	0.2872	0.25931	0.02806
2897.03	0.28609	0.25795	0.02783
2895.1	0.28501	0.25651	0.0275
2893.18	0.28401	0.25501	0.02717
2891.25	0.28308	0.25378	0.02692
2889.32	0.28222	0.25299	0.02677
2887.39	0.28142	0.25268	0.02674
2885.46	0.28066	0.25301	0.02683
2883.53	0.27994	0.25395	0.02696
2881.6	0.27922	0.25531	0.02713
2879.67	0.2785	0.25696	0.02738
2877.75	0.27777	0.25893	0.02772
2875.82	0.27703	0.26114	0.02813
2873.89	0.27626	0.26312	0.02846
2871.96	0.27546	0.26409	0.0286
2870.03	0.27461	0.26359	0.02856
2868.1	0.27371	0.26172	0.02835
2866.17	0.27276	0.25881	0.02793
2864.24	0.27174	0.25529	0.02742
2862.32	0.27067	0.25175	0.02693
2860.39	0.26953	0.24859	0.02648
2858.46	0.26833	0.24588	0.02604
2856.53	0.26707	0.2436	0.02567
2854.6	0.26574	0.2417	0.02537
2852.67	0.26434	0.24001	0.02508
2850.74	0.26289	0.23834	0.02478
2848.81	0.26137	0.2366	0.0245
2846.88	0.25979	0.23481	0.02422
2844.96	0.25813	0.23308	0.02395
2843.03	0.25642	0.23159	0.02374
2841.1	0.25468	0.23035	0.02359
2839.17	0.25293	0.2293	0.02343
2837.24	0.2512	0.22842	0.02327
2835.31	0.24953	0.22767	0.02312
2833.38	0.24796	0.22696	0.02297
2831.45	0.24652	0.22629	0.02284
2829.53	0.24524	0.22571	0.02274
2827.6	0.24415	0.2252	0.02264
2825.67	0.24324	0.22476	0.02257
2823.74	0.24248	0.22432	0.02252
2821.81	0.24183	0.22383	0.02245
2819.88	0.24124	0.22332	0.02237
2817.95	0.24067	0.22286	0.02232
2816.02	0.2401	0.22237	0.02229
2814.1	0.23953	0.22179	0.02221
2812.17	0.23897	0.22122	0.02209
2810.24	0.23841	0.22075	0.022
2808.31	0.23787	0.22021	0.02191
2806.38	0.23733	0.21956	0.02179
2804.45	0.23681	0.21895	0.02166
2802.52	0.23629	0.2184	0.02156
2800.59	0.23577	0.21785	0.0215
2798.67	0.23524	0.21726	0.02145
2796.74	0.23471	0.21665	0.02136
2794.81	0.23417	0.21606	0.02126
2792.88	0.23362	0.21556	0.0212
2790.95	0.23307	0.21511	0.02116
2789.02	0.23252	0.21467	0.02111
2787.09	0.23197	0.21428	0.02109
2785.16	0.23141	0.2139	0.02107
2783.23	0.23086	0.21342	0.02099
2781.31	0.2303	0.21283	0.02088
2779.38	0.22976	0.21221	0.02078
2777.45	0.22921	0.21161	0.0207
2775.52	0.22868	0.21107	0.02065
2773.59	0.22815	0.21062	0.02065
2771.66	0.22762	0.21023	0.02066
2769.73	0.2271	0.20986	0.02062
2767.8	0.22659	0.20942	0.02055
2765.88	0.22608	0.20888	0.02045
2763.95	0.22558	0.20833	0.02037
2762.02	0.22508	0.20785	0.0203
2760.09	0.22459	0.20739	0.02024
2758.16	0.2241	0.20689	0.0202
2756.23	0.22361	0.20641	0.0202
2754.3	0.22311	0.20596	0.02015
2752.37	0.22261	0.20551	0.02006
2750.45	0.22211	0.20506	0.01999
2748.52	0.22161	0.20464	0.01995
2746.59	0.2211	0.20423	0.01994
2744.66	0.22059	0.2038	0.01993
2742.73	0.22007	0.20336	0.01986
2740.8	0.21955	0.20294	0.01977
2738.87	0.21904	0.2025	0.01968
2736.94	0.21853	0.20197	0.01959
2735.02	0.21802	0.20147	0.01953
2733.09	0.21751	0.20112	0.01949
2731.16	0.21699	0.20079	0.01946
2729.23	0.21649	0.20038	0.0194
2727.3	0.21599	0.19994	0.01933
2725.37	0.2155	0.19956	0.0193
2723.44	0.21502	0.19915	0.01927
2721.51	0.21454	0.19866	0.01921
2719.59	0.21409	0.19813	0.01912
2717.66	0.21366	0.1976	0.01901
2715.73	0.21324	0.19709	0.0189
2713.8	0.21284	0.19668	0.01884
2711.87	0.21245	0.19634	0.01883
2709.94	0.21208	0.19607	0.0188
2708.01	0.21173	0.19582	0.01877
2706.08	0.21139	0.19548	0.01871
2704.15	0.21106	0.19511	0.01864
2702.23	0.21076	0.19483	0.01861
2700.3	0.21047	0.1946	0.01859
2698.37	0.21021	0.19433	0.01857
2696.44	0.20996	0.19406	0.01855
2694.51	0.20972	0.19382	0.01853
2692.58	0.20947	0.19364	0.01849
2690.65	0.20924	0.19355	0.01847
2688.72	0.20901	0.19353	0.01845
2686.8	0.2088	0.19346	0.01843
2684.87	0.2086	0.1933	0.01838
2682.94	0.20839	0.19317	0.01835
2681.01	0.20819	0.1931	0.01838
2679.08	0.208	0.193	0.01842
2677.15	0.20781	0.19284	0.01842
2675.22	0.20763	0.19265	0.01834
2673.29	0.20744	0.19251	0.01827
2671.37	0.20723	0.19242	0.01825
2669.44	0.207	0.19225	0.01824
2667.51	0.20677	0.19201	0.01818
2665.58	0.20652	0.19185	0.01813
2663.65	0.20626	0.19176	0.01809
2661.72	0.20597	0.1916	0.01805
2659.79	0.20566	0.19135	0.01799
2657.86	0.2053	0.19105	0.01791
2655.94	0.20492	0.19078	0.01779
2654.01	0.20454	0.19053	0.0177
2652.08	0.20414	0.19031	0.01766
2650.15	0.20372	0.19011	0.01759
2648.22	0.20327	0.1899	0.0175
2646.29	0.20278	0.18962	0.01741
2644.36	0.20227	0.18923	0.01733
2642.43	0.20174	0.1888	0.01726
2640.5	0.2012	0.18843	0.01715
2638.58	0.20065	0.18809	0.01698
2636.65	0.20007	0.18774	0.01686
2634.72	0.19947	0.18734	0.01676
2632.79	0.19887	0.18687	0.01664
2630.86	0.19827	0.18648	0.01651
2628.93	0.19769	0.18623	0.01643
2627	0.1971	0.18598	0.01642
2625.07	0.19652	0.18556	0.01638
2623.15	0.19594	0.18496	0.01624
2621.22	0.19535	0.18437	0.01606
2619.29	0.19478	0.1839	0.01593
2617.36	0.19423	0.1836	0.0159
2615.43	0.1937	0.18338	0.01592
2613.5	0.19317	0.18298	0.01585
2611.57	0.19262	0.18237	0.01568
2609.64	0.19204	0.18179	0.0155
2607.72	0.19145	0.18142	0.01539
2605.79	0.19083	0.18124	0.01531
2603.86	0.19023	0.18111	0.01521
2601.93	0.18967	0.18084	0.01516
2600	0.18916	0.18036	0.01513
2598.07	0.18866	0.17982	0.01505
2596.14	0.18818	0.17939	0.015
2594.21	0.18769	0.17905	0.01504
2592.29	0.1872	0.17875	0.01503
2590.36	0.1867	0.17855	0.01502
2588.43	0.18621	0.17853	0.01513
2586.5	0.18573	0.17836	0.01518
2584.57	0.18529	0.17787	0.01496
2582.64	0.18489	0.17741	0.01477
2580.71	0.18454	0.17709	0.01477
2578.78	0.18423	0.1767	0.01476
2576.86	0.18389	0.17641	0.01458
2574.93	0.18351	0.17627	0.0143
2573	0.18312	0.17579	0.01408
2571.07	0.18276	0.17487	0.01398
2569.14	0.18241	0.17421	0.01399
2567.21	0.18207	0.17407	0.01405
2565.28	0.18177	0.17398	0.01401
2563.35	0.18145	0.17404	0.01407
2561.42	0.18111	0.17431	0.01439
2559.5	0.18077	0.17427	0.01458
2557.57	0.18043	0.17383	0.01434
2555.64	0.1801	0.17348	0.01396
2553.71	0.17979	0.1734	0.01376
2551.78	0.17952	0.17323	0.01373
2549.85	0.17927	0.17285	0.01389
2547.92	0.17903	0.17256	0.01417
2545.99	0.17881	0.17244	0.0143
2544.07	0.17862	0.17232	0.01416
2542.14	0.17845	0.17216	0.0139
2540.21	0.17829	0.17204	0.01364
2538.28	0.1781	0.17193	0.01345
2536.35	0.17791	0.17162	0.01337
2534.42	0.17771	0.17118	0.01349
2532.49	0.1775	0.17111	0.01378
2530.56	0.17731	0.17134	0.01398
2528.64	0.17715	0.17113	0.01397
2526.71	0.17695	0.17047	0.01387
2524.78	0.1767	0.16993	0.01371
2522.85	0.17643	0.16972	0.01351
2520.92	0.17618	0.1697	0.01346
2518.99	0.17595	0.16973	0.01363
2517.06	0.17575	0.16968	0.01367
2515.13	0.17558	0.16961	0.01344
2513.21	0.17542	0.16944	0.0133
2511.28	0.17524	0.16895	0.01343
2509.35	0.17503	0.16877	0.01364
2507.42	0.17478	0.16947	0.01378
2505.49	0.17453	0.16985	0.01367
2503.56	0.17433	0.16907	0.01345
2501.63	0.17418	0.16822	0.01344
2499.7	0.17405	0.16804	0.01353
2497.77	0.17393	0.16794	0.01352
2495.85	0.17379	0.16763	0.01342
2493.92	0.17365	0.1674	0.01331
2491.99	0.17349	0.16724	0.01322
2490.06	0.17328	0.16711	0.01325
2488.13	0.17301	0.16719	0.01339
2486.2	0.17272	0.16719	0.0134
2484.27	0.17247	0.16687	0.01318
2482.34	0.17223	0.16657	0.01305
2480.42	0.17196	0.16649	0.01307
2478.49	0.17171	0.16645	0.01307
2476.56	0.17147	0.1663	0.01313
2474.63	0.17119	0.16591	0.01328
2472.7	0.1709	0.1655	0.01343
2470.77	0.1706	0.16553	0.01365
2468.84	0.17033	0.16575	0.01378
2466.91	0.1701	0.16554	0.01359
2464.99	0.16991	0.16524	0.01327
2463.06	0.1697	0.16534	0.01321
2461.13	0.16947	0.16527	0.01335
2459.2	0.16923	0.16456	0.01343
2457.27	0.169	0.16393	0.01333
2455.34	0.16877	0.16387	0.01319
2453.41	0.16853	0.16388	0.01314
2451.48	0.16827	0.16366	0.01304
2449.56	0.16802	0.16343	0.01296
2447.63	0.1678	0.16321	0.01303
2445.7	0.1676	0.16298	0.01315
2443.77	0.16742	0.16289	0.01331
2441.84	0.16728	0.1628	0.01342
2439.91	0.16714	0.16254	0.01337
2437.98	0.16697	0.16237	0.01327
2436.05	0.1668	0.1622	0.01315
2434.13	0.16663	0.16185	0.01299
2432.2	0.16649	0.16181	0.01297
2430.27	0.16637	0.16206	0.01307
2428.34	0.16627	0.16206	0.01317
2426.41	0.16618	0.16176	0.01309
2424.48	0.16612	0.16149	0.01279
2422.55	0.16607	0.16131	0.01259
2420.62	0.16603	0.16102	0.0126
2418.69	0.16604	0.16074	0.01254
2416.77	0.16613	0.16072	0.01242
2414.84	0.16622	0.16087	0.01243
2412.91	0.16624	0.16088	0.0125
2410.98	0.16623	0.16079	0.01246
2409.05	0.1662	0.16087	0.01251
2407.12	0.16619	0.16111	0.01278
2405.19	0.1662	0.16124	0.01298
2403.26	0.16619	0.16107	0.01296
2401.34	0.16608	0.16092	0.01294
2399.41	0.16587	0.16122	0.01295
2397.48	0.16563	0.16168	0.01289
2395.55	0.16546	0.16178	0.01285
2393.62	0.16539	0.16162	0.01288
2391.69	0.16542	0.16153	0.01299
2389.76	0.1655	0.16159	0.01323
2387.83	0.16556	0.16201	0.01378
2385.91	0.16557	0.16309	0.0149
2383.98	0.16555	0.16495	0.01665
2382.05	0.16559	0.16754	0.01891
2380.12	0.1657	0.17073	0.02143
2378.19	0.16584	0.1744	0.02408
2376.26	0.16595	0.17821	0.02686
2374.33	0.16604	0.18194	0.02987
2372.4	0.16611	0.18583	0.03325
2370.48	0.16621	0.18993	0.03685
2368.55	0.16632	0.19402	0.04036
2366.62	0.16642	0.19809	0.04359
2364.69	0.16653	0.20167	0.0463
2362.76	0.16669	0.20383	0.04822
2360.83	0.16691	0.20457	0.04915
2358.9	0.16716	0.20456	0.04883
2356.97	0.1674	0.2037	0.04731
2355.04	0.16757	0.201	0.04484
2353.12	0.16767	0.19652	0.04144
2351.19	0.16775	0.19178	0.03766
2349.26	0.16781	0.18853	0.0351
2347.33	0.16787	0.18801	0.03507
2345.4	0.16795	0.19043	0.03748
2343.47	0.16805	0.19355	0.04002
2341.54	0.16817	0.1948	0.04067
2339.61	0.16829	0.19409	0.03998
2337.69	0.16838	0.1924	0.03894
2335.76	0.16841	0.19112	0.03832
2333.83	0.16841	0.19079	0.03827
2331.9	0.16837	0.19094	0.03845
2329.97	0.16827	0.19094	0.03827
2328.04	0.16811	0.19038	0.03748
2326.11	0.16788	0.18921	0.03651
2324.18	0.16756	0.18777	0.03567
2322.26	0.16716	0.18625	0.0347
2320.33	0.16671	0.18423	0.03313
2318.4	0.1662	0.18152	0.03105
2316.47	0.16565	0.17874	0.029
2314.54	0.16503	0.17658	0.02746
2312.61	0.16431	0.17509	0.02646
2310.68	0.16353	0.17376	0.02555
2308.75	0.16282	0.17214	0.02438
2306.83	0.16216	0.17018	0.02286
2304.9	0.16142	0.16828	0.02124
2302.97	0.16051	0.16676	0.01989
2301.04	0.15945	0.16526	0.01889
2299.11	0.15832	0.16351	0.01805
2297.18	0.15711	0.16164	0.01717
2295.25	0.15584	0.15986	0.01623
2293.32	0.15458	0.15826	0.01534
2291.4	0.15335	0.15667	0.01437
2289.47	0.15217	0.15509	0.01337
2287.54	0.15103	0.15356	0.01269
2285.61	0.14988	0.15195	0.01221
2283.68	0.14855	0.1506	0.01143
2281.75	0.14708	0.15017	0.01072
2279.82	0.14561	0.15034	0.01074
2277.89	0.14425	0.1499	0.01108
2275.96	0.14309	0.14842	0.01083
2274.04	0.14207	0.14655	0.00998
2272.11	0.14092	0.1449	0.00914
2270.18	0.13969	0.14372	0.00853
2268.25	0.13859	0.14292	0.00829
2266.32	0.13754	0.14243	0.00846
2264.39	0.13651	0.14212	0.00871
2262.46	0.13562	0.14132	0.00885
2260.53	0.13478	0.1398	0.00895
2258.61	0.1337	0.13854	0.0091
2256.68	0.13237	0.13846	0.00943
2254.75	0.13103	0.1392	0.01005
2252.82	0.12991	0.1396	0.01067
2250.89	0.12904	0.13909	0.01062
2248.96	0.12828	0.13794	0.00967
2247.03	0.12747	0.13675	0.00835
2245.1	0.12661	0.136	0.00707
2243.18	0.12575	0.13531	0.00581
2241.25	0.12487	0.1348	0.00484
2239.32	0.12414	0.13508	0.00489
2237.39	0.12364	0.135	0.00598
2235.46	0.12311	0.13378	0.00678
2233.53	0.12221	0.13219	0.00648
2231.6	0.121	0.13053	0.00551
2229.67	0.11968	0.12972	0.00532
2227.75	0.11826	0.13075	0.00737
2225.82	0.11659	0.13131	0.00939
2223.89	0.11464	0.1297	0.00876
2221.96	0.11254	0.12894	0.00765
2220.03	0.11028	0.1293	0.0075
2218.1	0.10791	0.12805	0.00662
2216.17	0.10568	0.12706	0.00569
2214.24	0.10385	0.12727	0.0065
2212.31	0.10232	0.12607	0.00766
2210.39	0.1007	0.12365	0.00727
2208.46	0.0989	0.12103	0.00536
2206.53	0.09725	0.1172	0.00255
2204.6	0.09601	0.11342	0.000586
2202.67	0.09492	0.11371	0.00161
2200.74	0.09339	0.11601	0.00397
2198.81	0.09117	0.11456	0.00423
2196.88	0.08842	0.11079	0.00327
2194.96	0.08563	0.10778	0.00322
2193.03	0.08309	0.10416	0.00289
2191.1	0.08057	0.10092	0.00174
2189.17	0.07792	0.10121	0.000868
2187.24	0.07537	0.10355	-0.000505
2185.31	0.073	0.10559	-0.00246
2183.38	0.07087	0.10648	-0.00303
2181.45	0.06906	0.1065	-0.00217
2179.53	0.06734	0.10713	-0.00189
2177.6	0.0655	0.10804	-0.00222
2175.67	0.06385	0.10844	-0.00177
2173.74	0.06253	0.10609	-0.00196
2171.81	0.06127	0.10295	-0.00349
2169.88	0.06005	0.10592	-0.00427
2167.95	0.05925	0.11235	-0.0032
2166.02	0.05906	0.11411	2.5e-05
2164.1	0.05946	0.11238	0.00245
2162.17	0.06032	0.11278	0.000803
2160.24	0.06147	0.11031	-0.00205
2158.31	0.06278	0.09962	-0.00327
2156.38	0.06438	0.09236	-0.00346
2154.45	0.06632	0.09787	-0.00217
2152.52	0.06852	0.10792	8e-05
2150.59	0.07088	0.10931	-0.000534
2148.67	0.07322	0.10355	-0.00343
2146.74	0.07535	0.1017	-0.00348
2144.81	0.07745	0.10635	-0.000675
2142.88	0.07987	0.11183	0.00101
2140.95	0.08259	0.11461	0.000202
2139.02	0.08532	0.11613	-0.0011
2137.09	0.088	0.11637	-0.000583
2135.16	0.09075	0.11602	0.0018
2133.23	0.09371	0.11794	0.00408
2131.31	0.09685	0.121	0.00475
2129.38	0.10024	0.12265	0.00466
2127.45	0.10393	0.1239	0.00525
2125.52	0.10765	0.12673	0.00632
2123.59	0.111	0.13148	0.00704
2121.66	0.11383	0.13691	0.00752
2119.73	0.11645	0.13931	0.0076
2117.8	0.11909	0.1379	0.00693
2115.88	0.12148	0.1369	0.00623
2113.95	0.12315	0.13742	0.00631
2112.02	0.12405	0.13719	0.00653
2110.09	0.12459	0.13673	0.00599
2108.16	0.12511	0.13767	0.00556
2106.23	0.12565	0.13759	0.00609
2104.3	0.12609	0.13525	0.00683
2102.37	0.12633	0.13462	0.00748
2100.45	0.12653	0.13694	0.00816
2098.52	0.12678	0.13883	0.00836
2096.59	0.12703	0.13879	0.00799
2094.66	0.12709	0.13879	0.00787
2092.73	0.12665	0.13949	0.00819
2090.8	0.12565	0.13937	0.00818
2088.87	0.12469	0.13752	0.0075
2086.94	0.12431	0.13497	0.00693
2085.02	0.12406	0.13367	0.00708
2083.09	0.12323	0.1338	0.00755
2081.16	0.12182	0.13427	0.00774
2079.23	0.12018	0.13421	0.00736
2077.3	0.11875	0.1342	0.00683
2075.37	0.11786	0.1349	0.00646
2073.44	0.11723	0.13495	0.00579
2071.51	0.11635	0.13327	0.00497
2069.58	0.11526	0.13043	0.00469
2067.66	0.11398	0.12808	0.00489
2065.73	0.1122	0.12691	0.00524
2063.8	0.10996	0.12659	0.00607
2061.87	0.10769	0.1265	0.00721
2059.94	0.10576	0.12543	0.00656
2058.01	0.10413	0.1232	0.00364
2056.08	0.10268	0.12248	0.00144
2054.15	0.10114	0.1251	0.00162
2052.23	0.09911	0.12524	0.00231
2050.3	0.0967	0.11938	0.00235
2048.37	0.0945	0.11278	0.00299
2046.44	0.09261	0.10978	0.00391
2044.51	0.09074	0.10984	0.00333
2042.58	0.08865	0.10994	0.002
2040.65	0.08639	0.11166	0.00181
2038.72	0.08427	0.11732	0.00235
2036.8	0.08247	0.12479	0.00395
2034.87	0.08094	0.13071	0.00771
2032.94	0.07959	0.13004	0.00974
2031.01	0.07834	0.12365	0.00746
2029.08	0.07723	0.11733	0.00446
2027.15	0.07622	0.11188	0.0015
2025.22	0.07517	0.10488	-0.00266
2023.29	0.07398	0.10045	-0.00447
2021.37	0.07277	0.10402	-0.0015
2019.44	0.07179	0.11113	0.00246
2017.51	0.07122	0.11358	0.00367
2015.58	0.07109	0.10909	0.00204
2013.65	0.07101	0.10366	-0.000435
2011.72	0.07074	0.10224	-0.0028
2009.79	0.07045	0.10501	-0.00398
2007.86	0.07016	0.10989	-0.000812
2005.94	0.06976	0.11266	0.00361
2004.01	0.06916	0.11281	0.00285
2002.08	0.06856	0.11161	-0.000917
2000.15	0.06829	0.10957	-0.003
1998.22	0.06821	0.11062	-0.00212
1996.29	0.06786	0.11644	0.00106
1994.36	0.06725	0.12052	0.00438
1992.43	0.06694	0.11868	0.00532
1990.5	0.06724	0.11568	0.0031
1988.58	0.06799	0.11486	0.000972
1986.65	0.06879	0.11202	0.000481
1984.72	0.06941	0.10474	-0.000765
1982.79	0.06999	0.09878	-0.00249
1980.86	0.07082	0.09902	-0.00274
1978.93	0.07176	0.10318	-0.00195
1977	0.07269	0.1068	-0.000536
1975.07	0.07389	0.1096	0.00157
1973.15	0.07556	0.11371	0.00175
1971.22	0.07748	0.11561	-0.00077
1969.29	0.07937	0.11435	-0.00238
1967.36	0.08109	0.11253	-0.0025
1965.43	0.08258	0.11051	-0.00303
1963.5	0.08397	0.11025	-0.0027
1961.57	0.08566	0.11232	1.4e-05
1959.64	0.08771	0.1158	0.00398
1957.72	0.0897	0.1191	0.00697
1955.79	0.09145	0.12042	0.00802
1953.86	0.09321	0.12123	0.00732
1951.93	0.09528	0.1234	0.0062
1950	0.09773	0.12681	0.00609
1948.07	0.1003	0.12926	0.00615
1946.14	0.10272	0.12949	0.00633
1944.21	0.10493	0.12924	0.00791
1942.29	0.10699	0.12931	0.00964
1940.36	0.10907	0.12917	0.00989
1938.43	0.11119	0.12955	0.00903
1936.5	0.11324	0.13135	0.00751
1934.57	0.11521	0.13351	0.00622
1932.64	0.11719	0.13387	0.00615
1930.71	0.11919	0.13276	0.00717
1928.78	0.12108	0.13202	0.00829
1926.85	0.12274	0.13174	0.0087
1924.93	0.12404	0.13159	0.00873
1923	0.12507	0.13281	0.00932
1921.07	0.1259	0.13563	0.0104
1919.14	0.12651	0.13843	0.01113
1917.21	0.12704	0.1399	0.01115
1915.28	0.12754	0.13946	0.01068
1913.35	0.12804	0.13833	0.01042
1911.42	0.12866	0.13785	0.01082
1909.5	0.12942	0.1377	0.01115
1907.57	0.13018	0.13696	0.01048
1905.64	0.13083	0.13663	0.00971
1903.71	0.13136	0.13761	0.00984
1901.78	0.13181	0.13839	0.01008
1899.85	0.13218	0.13869	0.00975
1897.92	0.1326	0.13952	0.00942
1895.99	0.13321	0.1405	0.00963
1894.07	0.13391	0.14021	0.01007
1892.14	0.13451	0.13934	0.01054
1890.21	0.13484	0.13951	0.01114
1888.28	0.13488	0.13968	0.011
1886.35	0.13487	0.13978	0.01027
1884.42	0.13499	0.1405	0.00983
1882.49	0.13521	0.14075	0.00959
1880.56	0.1354	0.14022	0.00951
1878.64	0.13554	0.13987	0.00957
1876.71	0.13563	0.14036	0.00974
1874.78	0.13571	0.14108	0.01002
1872.85	0.13575	0.14209	0.01067
1870.92	0.13576	0.14423	0.01223
1868.99	0.13578	0.14647	0.01384
1867.06	0.13578	0.14606	0.01343
1865.13	0.13577	0.14389	0.01166
1863.21	0.13578	0.14277	0.01053
1861.28	0.1358	0.14241	0.01011
1859.35	0.13582	0.14198	0.00982
1857.42	0.13589	0.14153	0.00977
1855.49	0.13603	0.1414	0.01008
1853.56	0.13618	0.14183	0.01055
1851.63	0.13634	0.14248	0.01094
1849.7	0.13653	0.14326	0.01133
1847.77	0.13672	0.14426	0.01202
1845.85	0.13685	0.14572	0.01328
1843.92	0.13691	0.14627	0.0139
1841.99	0.13698	0.14469	0.01265
1840.06	0.13707	0.14316	0.01118
1838.13	0.13719	0.14292	0.01064
1836.2	0.13731	0.14323	0.01057
1834.27	0.1374	0.14337	0.0107
1832.34	0.13747	0.14437	0.01163
1830.42	0.13756	0.14621	0.013
1828.49	0.13768	0.14687	0.01337
1826.56	0.13782	0.14664	0.01312
1824.63	0.13797	0.1463	0.01272
1822.7	0.1381	0.14512	0.01167
1820.77	0.13822	0.14371	0.01073
1818.84	0.13831	0.14336	0.01062
1816.91	0.13837	0.1436	0.01079
1814.99	0.13838	0.14383	0.01086
1813.06	0.13837	0.1445	0.01129
1811.13	0.13837	0.14539	0.01193
1809.2	0.1384	0.14552	0.01196
1807.27	0.13846	0.14487	0.01143
1805.34	0.13848	0.14475	0.01129
1803.41	0.13846	0.14582	0.01206
1801.48	0.1384	0.1473	0.01308
1799.56	0.13836	0.14768	0.01325
1797.63	0.13838	0.14714	0.01293
1795.7	0.13839	0.14738	0.0133
1793.77	0.13834	0.14889	0.01457
1791.84	0.13827	0.14983	0.01513
1789.91	0.1382	0.14793	0.01359
1787.98	0.13811	0.14571	0.01202
1786.05	0.138	0.14534	0.01183
1784.12	0.1379	0.14589	0.01221
1782.2	0.13782	0.14653	0.01256
1780.27	0.13776	0.1469	0.01271
1778.34	0.13768	0.14682	0.01247
1776.41	0.13759	0.1472	0.01268
1774.48	0.13755	0.1491	0.01408
1772.55	0.13754	0.1516	0.01569
1770.62	0.13757	0.15183	0.01548
1768.69	0.13762	0.14999	0.01383
1766.77	0.13769	0.14786	0.0121
1764.84	0.1378	0.14702	0.01139
1762.91	0.13792	0.14797	0.01203
1760.98	0.13799	0.14903	0.0126
1759.05	0.13805	0.14928	0.01243
1757.12	0.13815	0.14945	0.01224
1755.19	0.13828	0.1495	0.01207
1753.26	0.13843	0.15061	0.01285
1751.34	0.13852	0.15421	0.0153
1749.41	0.13853	0.1574	0.01714
1747.48	0.13853	0.15741	0.01661
1745.55	0.13845	0.1564	0.0155
1743.62	0.13814	0.15605	0.01498
1741.69	0.1377	0.15648	0.01487
1739.76	0.13717	0.15713	0.01476
1737.83	0.13671	0.15795	0.01489
1735.91	0.13653	0.16035	0.01647
1733.98	0.13661	0.16445	0.01904
1732.05	0.13708	0.1654	0.01913
1730.12	0.13797	0.16342	0.01752
1728.19	0.13893	0.16172	0.01628
1726.26	0.14033	0.1614	0.01622
1724.33	0.1427	0.16288	0.01755
1722.4	0.1461	0.16506	0.01944
1720.48	0.15029	0.16857	0.02224
1718.55	0.15517	0.17524	0.02693
1716.62	0.16094	0.1816	0.03044
1714.69	0.16755	0.18262	0.02938
1712.76	0.17476	0.18198	0.02705
1710.83	0.18299	0.18377	0.02615
1708.9	0.1924	0.18873	0.02709
1706.97	0.20259	0.19729	0.02952
1705.04	0.21365	0.20761	0.03189
1703.12	0.22612	0.21705	0.03378
1701.19	0.24038	0.23119	0.0374
1699.26	0.25634	0.25146	0.04209
1697.33	0.27315	0.26909	0.04462
1695.4	0.29156	0.28687	0.04557
1693.47	0.31266	0.30376	0.04605
1691.54	0.33612	0.32035	0.04801
1689.61	0.36164	0.34174	0.05211
1687.69	0.38942	0.36378	0.0568
1685.76	0.41939	0.38832	0.06286
1683.83	0.4512	0.42352	0.07017
1681.9	0.48446	0.45042	0.07272
1679.97	0.51875	0.46606	0.07284
1678.04	0.55383	0.48281	0.07442
1676.11	0.58956	0.50711	0.07837
1674.18	0.62562	0.53766	0.08339
1672.26	0.66167	0.56579	0.08784
1670.33	0.6974	0.59876	0.09289
1668.4	0.73247	0.63934	0.09708
1666.47	0.7665	0.67215	0.0991
1664.54	0.79913	0.70502	0.10236
1662.61	0.83005	0.75202	0.10777
1660.68	0.85905	0.80257	0.11219
1658.75	0.88587	0.84359	0.11533
1656.83	0.91018	0.87728	0.11936
1654.9	0.93184	0.91338	0.12611
1652.97	0.95084	0.96718	0.13449
1651.04	0.96694	0.99838	0.13669
1649.11	0.98007	1	0.13731
1647.18	0.99005	0.99843	0.13962
1645.25	0.99669	0.9908	0.13936
1643.32	1	0.97409	0.13676
1641.39	0.99991	0.9555	0.13527
1639.47	0.99648	0.93785	0.13545
1637.54	0.99029	0.9214	0.13684
1635.61	0.9813	0.90135	0.13644
1633.68	0.9692	0.8748	0.13147
1631.75	0.95401	0.84827	0.12623
1629.82	0.93612	0.82266	0.12265
1627.89	0.91594	0.79613	0.11964
1625.96	0.89358	0.76883	0.11642
1624.04	0.86949	0.74024	0.11289
1622.11	0.84429	0.70941	0.10819
1620.18	0.81787	0.68106	0.10353
1618.25	0.79057	0.65496	0.1004
1616.32	0.76337	0.62523	0.09689
1614.39	0.73672	0.59517	0.09172
1612.46	0.71052	0.56918	0.08719
1610.53	0.68485	0.54591	0.08402
1608.61	0.66016	0.52471	0.08124
1606.68	0.6379	0.50607	0.07828
1604.75	0.61771	0.49043	0.07563
1602.82	0.59783	0.47734	0.07343
1600.89	0.57896	0.46631	0.0713
1598.96	0.56209	0.45754	0.06943
1597.03	0.54696	0.45141	0.06825
1595.1	0.53344	0.44713	0.06745
1593.18	0.52167	0.4438	0.06653
1591.25	0.51204	0.44144	0.06559
1589.32	0.50493	0.44032	0.06483
1587.39	0.50035	0.44048	0.06428
1585.46	0.49801	0.4416	0.06399
1583.53	0.49779	0.44352	0.06398
1581.6	0.50044	0.44594	0.06426
1579.67	0.50619	0.44907	0.0653
1577.75	0.51464	0.45493	0.06766
1575.82	0.52555	0.46353	0.0697
1573.89	0.53894	0.46838	0.06943
1571.96	0.55457	0.47181	0.06971
1570.03	0.57208	0.48084	0.07195
1568.1	0.59121	0.49248	0.07356
1566.17	0.61159	0.50258	0.07406
1564.24	0.63288	0.51436	0.07533
1562.31	0.65493	0.52754	0.07806
1560.39	0.67759	0.55127	0.08457
1558.46	0.70076	0.60191	0.09337
1556.53	0.72433	0.641	0.09445
1554.6	0.74811	0.66634	0.09372
1552.67	0.7718	0.69753	0.09525
1550.74	0.7951	0.73336	0.09836
1548.81	0.8179	0.7693	0.10179
1546.88	0.84004	0.80025	0.10569
1544.96	0.86125	0.82902	0.11161
1543.03	0.88126	0.85709	0.11892
1541.1	0.8999	0.88306	0.12566
1539.17	0.91715	0.90114	0.12788
1537.24	0.93287	0.90096	0.12594
1535.31	0.94685	0.89549	0.12591
1533.38	0.95884	0.89144	0.12803
1531.45	0.9686	0.88399	0.12878
1529.53	0.97606	0.87277	0.12896
1527.6	0.98094	0.86186	0.13086
1525.67	0.98286	0.85058	0.13317
1523.74	0.98177	0.83906	0.13509
1521.81	0.97766	0.82804	0.13702
1519.88	0.97032	0.81595	0.1374
1517.95	0.95959	0.8027	0.13669
1516.02	0.94538	0.78652	0.13517
1514.1	0.92838	0.7672	0.13264
1512.17	0.91014	0.74761	0.13123
1510.24	0.89087	0.73073	0.13245
1508.31	0.87026	0.71502	0.13525
1506.38	0.84873	0.68949	0.13289
1504.45	0.82672	0.65915	0.12451
1502.52	0.80432	0.6363	0.11881
1500.59	0.7815	0.61859	0.11642
1498.66	0.75887	0.60246	0.11545
1496.74	0.73705	0.58234	0.11302
1494.81	0.7165	0.55758	0.10832
1492.88	0.69759	0.53492	0.10471
1490.95	0.67976	0.51467	0.10326
1489.02	0.66276	0.49249	0.10059
1487.09	0.64689	0.46887	0.09438
1485.16	0.63227	0.44836	0.08789
1483.23	0.61877	0.433	0.0834
1481.31	0.60637	0.42209	0.08041
1479.38	0.5952	0.41544	0.07846
1477.45	0.58531	0.41434	0.07825
1475.52	0.57677	0.41939	0.07995
1473.59	0.56957	0.43013	0.08221
1471.66	0.56358	0.4406	0.08194
1469.73	0.5587	0.44329	0.07932
1467.8	0.55473	0.44206	0.07779
1465.88	0.55148	0.44182	0.07803
1463.95	0.54878	0.44243	0.07808
1462.02	0.54656	0.44334	0.07784
1460.09	0.54499	0.44782	0.07991
1458.16	0.54397	0.45986	0.08494
1456.23	0.5433	0.47215	0.08747
1454.3	0.54293	0.47162	0.08481
1452.37	0.54285	0.46582	0.08219
1450.45	0.54294	0.46133	0.08135
1448.52	0.54295	0.45906	0.08153
1446.59	0.54274	0.4569	0.08104
1444.66	0.54221	0.4538	0.07969
1442.73	0.54119	0.45107	0.07869
1440.8	0.53966	0.44887	0.07852
1438.87	0.53767	0.44673	0.07939
1436.94	0.53534	0.44309	0.08041
1435.02	0.53284	0.43481	0.07901
1433.09	0.53025	0.42463	0.07637
1431.16	0.52769	0.41609	0.07452
1429.23	0.52547	0.40929	0.07281
1427.3	0.52399	0.40427	0.0711
1425.37	0.52353	0.40204	0.07042
1423.44	0.52384	0.40178	0.07042
1421.51	0.52461	0.40265	0.07087
1419.58	0.52565	0.40606	0.07232
1417.66	0.52687	0.4088	0.07241
1415.73	0.52815	0.40753	0.0702
1413.8	0.52943	0.40658	0.06855
1411.87	0.53103	0.40872	0.06838
1409.94	0.53336	0.413	0.06881
1408.01	0.53614	0.41875	0.06966
1406.08	0.53899	0.42691	0.07125
1404.15	0.54178	0.4363	0.07263
1402.23	0.54449	0.44469	0.0736
1400.3	0.54707	0.45409	0.07566
1398.37	0.54945	0.46515	0.07863
1396.44	0.55156	0.47473	0.08088
1394.51	0.55335	0.48138	0.08165
1392.58	0.55475	0.48409	0.08113
1390.65	0.55571	0.48449	0.08099
1388.72	0.55615	0.48542	0.08214
1386.8	0.5559	0.48465	0.08279
1384.87	0.5549	0.47834	0.08142
1382.94	0.5532	0.46825	0.07954
1381.01	0.55084	0.45692	0.07831
1379.08	0.54792	0.44526	0.07754
1377.15	0.54446	0.43463	0.07725
1375.22	0.54048	0.42603	0.0774
1373.29	0.5361	0.41857	0.0768
1371.37	0.53142	0.41234	0.07537
1369.44	0.52639	0.40811	0.07432
1367.51	0.52099	0.404	0.07349
1365.58	0.51531	0.39857	0.07291
1363.65	0.50946	0.39256	0.07289
1361.72	0.50352	0.38579	0.07194
1359.79	0.49769	0.37877	0.06965
1357.86	0.49217	0.37366	0.06785
1355.93	0.48703	0.37099	0.06711
1354.01	0.48242	0.3697	0.0667
1352.08	0.47852	0.36927	0.06634
1350.15	0.47547	0.36979	0.06618
1348.22	0.47337	0.37099	0.06611
1346.29	0.47222	0.3725	0.0661
1344.36	0.47195	0.3746	0.06647
1342.43	0.47258	0.37798	0.06773
1340.5	0.47411	0.3825	0.06962
1338.58	0.47637	0.3858	0.07037
1336.65	0.47916	0.3865	0.06931
1334.72	0.48234	0.38666	0.06793
1332.79	0.48577	0.38805	0.06728
1330.86	0.48938	0.39067	0.06716
1328.93	0.49314	0.3939	0.06715
1327	0.49705	0.39744	0.06716
1325.07	0.50113	0.40128	0.06726
1323.15	0.50536	0.40563	0.06757
1321.22	0.50968	0.41083	0.06821
1319.29	0.51393	0.4167	0.06899
1317.36	0.51797	0.42226	0.06942
1315.43	0.52174	0.42705	0.06957
1313.5	0.52521	0.4314	0.06973
1311.57	0.52838	0.43515	0.06977
1309.64	0.53125	0.43815	0.06973
1307.72	0.53383	0.44061	0.06978
1305.79	0.53614	0.44243	0.06985
1303.86	0.53817	0.44343	0.06995
1301.93	0.53993	0.44351	0.07006
1300	0.54142	0.44282	0.07014
1298.07	0.54266	0.44181	0.07022
1296.14	0.54363	0.4408	0.07028
1294.21	0.54439	0.43982	0.07032
1292.29	0.54497	0.43884	0.07043
1290.36	0.54534	0.43775	0.07068
1288.43	0.54551	0.43638	0.07094
1286.5	0.5455	0.43463	0.07103
1284.57	0.54535	0.43272	0.07103
1282.64	0.54511	0.431	0.07109
1280.71	0.54479	0.42955	0.0712
1278.78	0.54445	0.42821	0.07132
1276.85	0.54412	0.42705	0.07144
1274.93	0.54385	0.42625	0.07163
1273	0.54371	0.42583	0.07195
1271.07	0.54371	0.42554	0.0723
1269.14	0.54384	0.42518	0.07253
1267.21	0.54408	0.42492	0.0727
1265.28	0.54439	0.42484	0.07293
1263.35	0.54471	0.42488	0.07326
1261.42	0.54501	0.42507	0.07369
1259.5	0.54525	0.42532	0.07408
1257.57	0.5454	0.42556	0.07434
1255.64	0.5454	0.42602	0.07454
1253.71	0.54521	0.42684	0.07479
1251.78	0.54481	0.42786	0.07509
1249.85	0.54419	0.42887	0.07545
1247.92	0.54334	0.42968	0.07584
1245.99	0.54225	0.43023	0.07622
1244.07	0.54089	0.43037	0.07653
1242.14	0.53924	0.42991	0.07674
1240.21	0.53726	0.42886	0.07692
1238.28	0.53491	0.42726	0.07708
1236.35	0.5322	0.42492	0.07718
1234.42	0.52913	0.42154	0.07716
1232.49	0.52571	0.41707	0.07701
1230.56	0.52195	0.41165	0.07669
1228.64	0.51787	0.40548	0.07626
1226.71	0.51348	0.3989	0.07573
1224.78	0.50877	0.3923	0.07508
1222.85	0.50376	0.38606	0.07428
1220.92	0.49844	0.3804	0.07345
1218.99	0.49288	0.37536	0.07263
1217.06	0.48719	0.37082	0.07182
1215.13	0.48155	0.36665	0.071
1213.2	0.47611	0.36283	0.0702
1211.28	0.47098	0.35936	0.06946
1209.35	0.46623	0.35614	0.06875
1207.42	0.46191	0.35298	0.06809
1205.49	0.45807	0.34966	0.06747
1203.56	0.45473	0.34617	0.06692
1201.63	0.45192	0.34273	0.06642
1199.7	0.44964	0.33966	0.06596
1197.77	0.44791	0.3372	0.06555
1195.85	0.44671	0.33552	0.06522
1193.92	0.44603	0.33466	0.06495
1191.99	0.44582	0.33445	0.06472
1190.06	0.44604	0.3347	0.06454
1188.13	0.44662	0.33537	0.06441
1186.2	0.44747	0.33649	0.0643
1184.27	0.44849	0.33824	0.06422
1182.34	0.44956	0.34105	0.06422
1180.42	0.4506	0.34536	0.06441
1178.49	0.45153	0.35142	0.0649
1176.56	0.45233	0.35888	0.0657
1174.63	0.45301	0.36653	0.06668
1172.7	0.45363	0.37277	0.06761
1170.77	0.45425	0.37644	0.06831
1168.84	0.45494	0.37761	0.06875
1166.91	0.45571	0.37719	0.06902
1164.99	0.45655	0.37598	0.06919
1163.06	0.45741	0.37416	0.06925
1161.13	0.45825	0.37169	0.06925
1159.2	0.45901	0.36878	0.06922
1157.27	0.45963	0.36571	0.06907
1155.34	0.46004	0.36259	0.0688
1153.41	0.46023	0.35939	0.06841
1151.48	0.46023	0.35612	0.06791
1149.56	0.46012	0.35291	0.06736
[truncated: 389 more rows]

## Sheet: Fig.1b
	Hb film	Hb powder
Wavenumber
(cm-1)
	Deposited Hb film	Staring substance HB
499.546	0.06739	0.33776
500.51	0.04542	0.4221
501.474	0.20593	0.41548
502.439	0.45646	0.30112
503.403	0.49222	0.2878
504.367	0.37675	0.4106
505.332	0.30309	0.52785
506.296	0.25229	0.61059
507.261	0.14662	0.73939
508.225	0.00585	0.72997
509.189	0	0.38075
510.154	0.28164	0
511.118	0.61759	0.03744
512.082	0.63713	0.34242
513.047	0.45836	0.56316
514.011	0.411	0.63901
514.976	0.65953	0.60099
515.94	1	0.53771
516.904	0.85262	0.53629
517.869	0.3058	0.5103
518.833	0.06463	0.44848
519.797	0.07685	0.36441
520.762	0.08228	0.20026
521.726	0.16959	0.10561
522.691	0.29728	0.19328
523.655	0.38427	0.33119
524.619	0.44552	0.44302
525.584	0.4128	0.57768
526.548	0.35992	0.62511
527.512	0.34874	0.52807
528.477	0.27469	0.49751
529.441	0.14087	0.6117
530.406	0.00875	0.7118
531.37	0.00209	0.68782
532.334	0.17573	0.62103
533.299	0.39787	0.59686
534.263	0.52442	0.61112
535.227	0.49765	0.62835
536.192	0.43425	0.63382
537.156	0.46745	0.62969
538.121	0.53721	0.62587
539.085	0.58363	0.63173
540.049	0.60983	0.64985
541.014	0.57907	0.67072
541.978	0.48404	0.68742
542.942	0.37647	0.70514
543.907	0.28977	0.7285
544.871	0.26038	0.75227
545.836	0.3378	0.74911
546.8	0.46944	0.71478
547.764	0.52656	0.69786
548.729	0.47154	0.70901
549.693	0.38175	0.7146
550.657	0.3709	0.72122
551.622	0.44172	0.73725
552.586	0.48357	0.73348
553.551	0.43259	0.72109
554.515	0.35573	0.73761
555.479	0.33966	0.76332
556.444	0.35749	0.76439
557.408	0.37842	0.74831
558.372	0.40686	0.73192
559.337	0.4157	0.72828
560.301	0.40263	0.74485
561.266	0.38722	0.76466
562.23	0.36553	0.76403
563.194	0.3524	0.74818
564.159	0.35702	0.7401
565.123	0.33681	0.74236
566.087	0.28525	0.73899
567.052	0.26651	0.73006
568.016	0.30894	0.73028
568.981	0.37732	0.73614
569.945	0.43306	0.73605
570.909	0.45969	0.74245
571.874	0.46374	0.76248
572.838	0.46084	0.77274
573.802	0.47149	0.7587
574.767	0.49532	0.73983
575.731	0.48699	0.74121
576.696	0.42788	0.76381
577.66	0.36282	0.7834
578.624	0.31992	0.78149
579.589	0.31954	0.7667
580.553	0.35307	0.76488
581.517	0.37285	0.78091
582.482	0.37614	0.79033
583.446	0.38308	0.78349
584.411	0.38413	0.77198
585.375	0.36648	0.76643
586.339	0.34646	0.77265
587.304	0.34199	0.785
588.268	0.34798	0.78757
589.232	0.36111	0.78202
590.197	0.38089	0.78304
591.161	0.38869	0.7913
592.125	0.367	0.79406
593.09	0.33709	0.78926
594.054	0.32477	0.78953
595.019	0.33486	0.79797
595.983	0.35992	0.80623
596.947	0.37295	0.80703
597.912	0.36734	0.80076
598.876	0.35944	0.7957
599.84	0.34698	0.79734
600.805	0.33833	0.80059
601.769	0.35155	0.80054
602.734	0.37281	0.80059
603.698	0.38622	0.80387
604.662	0.38812	0.80618
605.627	0.36577	0.80143
606.591	0.34427	0.79277
607.555	0.37575	0.78629
608.52	0.42854	0.77931
609.484	0.43573	0.77256
610.449	0.40372	0.77465
611.413	0.36762	0.78273
612.377	0.34456	0.7874
613.342	0.34018	0.78859
614.306	0.34822	0.78597
615.27	0.35017	0.77696
616.235	0.33495	0.76888
617.199	0.32116	0.77007
618.164	0.31769	0.77798
619.128	0.31469	0.78602
620.092	0.32634	0.78957
621.057	0.35683	0.78535
622.021	0.37718	0.77882
622.985	0.37604	0.77718
623.95	0.36643	0.77767
624.914	0.35397	0.77771
625.879	0.34265	0.77896
626.843	0.3418	0.78029
627.807	0.35236	0.7798
628.772	0.36534	0.77794
629.736	0.37157	0.77536
630.7	0.37124	0.77158
631.665	0.3691	0.7679
632.629	0.3691	0.76608
633.594	0.37209	0.76661
634.558	0.37447	0.76785
635.522	0.37347	0.76825
636.487	0.37043	0.76759
637.451	0.36719	0.76661
638.415	0.36334	0.76559
639.38	0.35878	0.76412
640.344	0.3574	0.76221
641.309	0.36239	0.76017
642.273	0.36952	0.75857
643.237	0.37205	0.75879
644.202	0.37005	0.76119
645.166	0.36933	0.76359
646.13	0.37171	0.76355
647.095	0.37342	0.76137
648.059	0.37181	0.75955
649.024	0.36853	0.75942
649.988	0.36482	0.76026
650.952	0.35944	0.7611
651.917	0.35231	0.76124
652.881	0.34931	0.76017
653.845	0.35255	0.75831
654.81	0.35668	0.75737
655.774	0.3593	0.75777
656.739	0.36244	0.75804
657.703	0.36453	0.75733
658.667	0.36234	0.75622
659.632	0.35716	0.75506
660.596	0.35297	0.754
661.56	0.35245	0.7528
662.525	0.35735	0.75173
663.489	0.36534	0.7512
664.454	0.36848	0.75062
665.418	0.3594	0.74853
666.382	0.34708	0.74507
667.347	0.35226	0.74409
668.311	0.35588	0.74773
669.275	0.3476	0.74964
670.24	0.35302	0.74738
671.204	0.36277	0.74454
672.169	0.36596	0.74263
673.133	0.36444	0.74081
674.097	0.36173	0.73863
675.062	0.36006	0.7361
676.026	0.36058	0.73326
676.99	0.36201	0.73059
677.955	0.36353	0.72868
678.919	0.3651	0.72766
679.884	0.36696	0.72713
680.848	0.36862	0.72628
681.812	0.36772	0.72442
682.777	0.36363	0.72215
683.741	0.3593	0.7206
684.705	0.35816	0.7198
685.67	0.35992	0.71909
686.634	0.36106	0.71789
687.598	0.3603	0.71647
688.563	0.35811	0.7154
689.527	0.35602	0.715
690.492	0.35445	0.715
691.456	0.35374	0.7154
692.42	0.35564	0.71638
693.385	0.35911	0.71767
694.349	0.36077	0.71869
695.313	0.35968	0.71953
696.278	0.35797	0.72082
697.242	0.35778	0.72238
698.207	0.35944	0.7234
699.171	0.36177	0.72344
700.135	0.36277	0.72224
701.1	0.36201	0.71984
702.064	0.36054	0.71691
703.028	0.35897	0.71389
703.993	0.35787	0.71047
704.957	0.35816	0.70616
705.922	0.35911	0.7015
706.886	0.35963	0.69715
707.85	0.35959	0.69333
708.815	0.35873	0.68982
709.779	0.3573	0.68658
710.743	0.35583	0.6836
711.708	0.35454	0.68072
712.672	0.35316	0.67747
713.637	0.35207	0.67436
714.601	0.35102	0.67188
715.565	0.34988	0.66966
716.53	0.35017	0.66721
717.494	0.3525	0.66482
718.458	0.3544	0.663
719.423	0.35516	0.66184
720.387	0.35531	0.66051
721.352	0.35345	0.65847
722.316	0.35102	0.65602
723.28	0.34903	0.6538
724.245	0.34727	0.65211
725.209	0.34636	0.65096
726.173	0.3467	0.65003
727.138	0.34736	0.64869
728.102	0.34698	0.64687
729.067	0.34441	0.6455
730.031	0.34208	0.64483
730.995	0.34061	0.64452
731.96	0.33771	0.64412
732.924	0.33547	0.64381
733.888	0.33638	0.64425
734.853	0.33856	0.64527
735.817	0.34037	0.6455
736.782	0.34056	0.64443
737.746	0.33837	0.64354
738.71	0.336	0.64394
739.675	0.33538	0.64416
740.639	0.33614	0.64305
741.603	0.3379	0.64163
742.568	0.33928	0.64079
743.532	0.33818	0.64003
744.497	0.33547	0.63892
745.461	0.33414	0.63737
746.425	0.33428	0.63559
747.39	0.3339	0.63395
748.354	0.33386	0.63235
749.318	0.33519	0.63053
750.283	0.33709	0.62831
751.247	0.3388	0.62622
752.212	0.33975	0.62405
753.176	0.3389	0.62142
754.14	0.33661	0.61863
755.105	0.33476	0.61623
756.069	0.33452	0.61419
757.033	0.33505	0.61236
757.998	0.33585	0.61072
758.962	0.33714	0.60912
759.927	0.33809	0.60703
760.891	0.33828	0.60441
761.855	0.33723	0.60197
762.82	0.33486	0.60015
763.784	0.333	0.59851
764.748	0.33276	0.59695
765.713	0.3331	0.59527
766.677	0.3331	0.59331
767.642	0.33409	0.59176
768.606	0.33595	0.59074
769.57	0.33604	0.58945
770.535	0.33476	0.58732
771.499	0.33495	0.58496
772.463	0.33552	0.58319
773.428	0.33352	0.58185
774.392	0.33086	0.5807
775.357	0.33034	0.57928
776.321	0.33091	0.57741
777.285	0.33138	0.57577
778.25	0.332	0.5747
779.214	0.33257	0.5735
780.178	0.33257	0.5719
781.143	0.33176	0.57044
782.107	0.33038	0.56951
783.072	0.32958	0.56857
784.036	0.32958	0.56684
785	0.32924	0.56484
785.965	0.3282	0.56347
786.929	0.32796	0.56262
787.893	0.32901	0.56191
788.858	0.33	0.56098
789.822	0.33119	0.55974
790.787	0.3331	0.55854
791.751	0.33343	0.5576
792.715	0.33195	0.55667
793.68	0.33043	0.55547
794.644	0.32891	0.55454
795.608	0.32939	0.55441
796.573	0.33329	0.55405
797.537	0.33633	0.55312
798.501	0.33642	0.55245
799.466	0.33661	0.55196
800.43	0.33761	0.55076
801.395	0.33709	0.54948
802.359	0.33528	0.54921
803.323	0.33476	0.54948
804.288	0.33543	0.54934
805.252	0.33557	0.5489
806.216	0.33514	0.54837
807.181	0.33462	0.54779
808.145	0.33419	0.5473
809.11	0.334	0.54672
810.074	0.3339	0.54597
811.038	0.33343	0.54552
812.003	0.33195	0.54512
812.967	0.33	0.54446
813.931	0.32924	0.54401
814.896	0.32934	0.54397
815.86	0.32863	0.54388
816.825	0.32805	0.5437
817.789	0.32853	0.54348
818.753	0.32948	0.54317
819.718	0.33005	0.54299
820.682	0.32901	0.54317
821.646	0.3271	0.54335
822.611	0.32587	0.54326
823.575	0.32549	0.54321
824.54	0.32653	0.54339
825.504	0.32886	0.54312
826.468	0.33053	0.54228
827.433	0.32962	0.54126
828.397	0.32729	0.54046
829.361	0.32572	0.53993
830.326	0.32449	0.53944
831.29	0.32325	0.53886
832.255	0.3233	0.5382
833.219	0.32425	0.53753
834.183	0.32439	0.53673
835.148	0.32259	0.53584
836.112	0.32054	0.53495
837.076	0.32035	0.53375
838.041	0.32149	0.53184
839.005	0.3223	0.52993
839.97	0.32263	0.52882
840.934	0.32254	0.5282
841.898	0.32159	0.52714
842.863	0.32021	0.5254
843.827	0.31968	0.52354
844.791	0.31997	0.52225
845.756	0.31987	0.52172
846.72	0.3194	0.52132
847.685	0.31869	0.52052
848.649	0.31731	0.51941
849.613	0.31593	0.51821
850.578	0.31593	0.5171
851.542	0.31693	0.51599
852.506	0.31697	0.51475
853.471	0.31602	0.51355
854.435	0.31645	0.51252
855.4	0.31845	0.51155
856.364	0.32035	0.5107
857.328	0.32059	0.5099
858.293	0.31878	0.50897
859.257	0.31659	0.50795
860.221	0.31521	0.50706
861.186	0.31379	0.50657
862.15	0.31307	0.50617
863.115	0.31379	0.50551
864.079	0.31412	0.50457
865.043	0.3136	0.50373
866.008	0.31341	0.50311
866.972	0.31322	0.50253
867.936	0.3126	0.502
868.901	0.3125	0.50164
869.865	0.31326	0.5016
870.83	0.31436	0.502
871.794	0.3154	0.50231
872.758	0.3155	0.50222
873.723	0.31417	0.50204
874.687	0.31255	0.50191
875.651	0.31165	0.50204
876.616	0.31112	0.50227
877.58	0.31103	0.50231
878.545	0.31112	0.50231
879.509	0.31041	0.50235
880.473	0.30974	0.50244
881.438	0.31065	0.50249
882.402	0.31179	0.50262
883.366	0.31136	0.50298
884.331	0.31065	0.50324
885.295	0.31089	0.50311
886.26	0.31055	0.50289
887.224	0.30941	0.50302
888.188	0.30908	0.50329
889.153	0.30922	0.50333
890.117	0.3087	0.50338
891.081	0.30808	0.5036
892.046	0.30818	0.50382
893.01	0.30908	0.50386
893.974	0.30965	0.5036
894.939	0.31008	0.50342
895.903	0.31108	0.50333
896.868	0.31193	0.50289
897.832	0.31212	0.50222
898.796	0.31179	0.50178
899.761	0.31155	0.50155
900.725	0.31141	0.50133
901.689	0.31065	0.50102
902.654	0.30955	0.50076
903.618	0.30922	0.50062
904.583	0.30955	0.5004
905.547	0.31013	0.49991
906.511	0.31112	0.49951
907.476	0.31231	0.49942
908.44	0.31312	0.49956
909.404	0.31312	0.49973
910.369	0.3125	0.49964
911.333	0.31236	0.49964
912.298	0.31336	0.5
913.262	0.31498	0.50067
914.226	0.31593	0.50133
915.191	0.31488	0.50182
916.155	0.31284	0.50222
917.119	0.31165	0.50271
918.084	0.31179	0.50333
919.048	0.31288	0.50409
920.013	0.31426	0.50484
920.977	0.31521	0.50551
921.941	0.31574	0.506
922.906	0.31593	0.50617
923.87	0.31607	0.50631
924.834	0.31602	0.50653
925.799	0.31574	0.50657
926.763	0.3154	0.50648
927.728	0.31512	0.5064
928.692	0.31555	0.50631
929.656	0.31683	0.5064
930.621	0.31797	0.50657
931.585	0.31826	0.50657
932.549	0.31821	0.50631
933.514	0.3184	0.50586
934.478	0.31835	0.50537
935.443	0.31807	0.50489
936.407	0.31807	0.50449
937.371	0.31816	0.50404
938.336	0.31788	0.50324
939.3	0.31759	0.50218
940.264	0.31797	0.50089
941.229	0.3184	0.49973
942.193	0.31797	0.49893
943.158	0.31707	0.49853
944.122	0.31693	0.49813
945.086	0.31773	0.49747
946.051	0.3185	0.4968
947.015	0.31883	0.49645
947.979	0.31897	0.49645
948.944	0.31892	0.49671
949.908	0.31859	0.49711
950.873	0.3185	0.49756
951.837	0.3185	0.49787
952.801	0.31788	0.498
953.766	0.3174	0.49809
954.73	0.31826	0.49822
955.694	0.31968	0.49831
956.659	0.32021	0.49836
957.623	0.31983	0.49822
958.588	0.31926	0.49778
959.552	0.31878	0.49738
960.516	0.3184	0.49725
961.481	0.31859	0.4972
962.445	0.31911	0.4972
963.409	0.31902	0.49716
964.374	0.31831	0.49711
965.338	0.31821	0.4972
966.303	0.31926	0.49734
967.267	0.32016	0.49756
968.231	0.31992	0.49782
969.196	0.31968	0.49822
970.16	0.32016	0.49858
971.124	0.32073	0.49889
972.089	0.32106	0.49893
973.053	0.32111	0.49871
974.018	0.32092	0.49853
974.982	0.32106	0.4984
975.946	0.32192	0.49813
976.911	0.32282	0.49765
977.875	0.32287	0.49725
978.839	0.32249	0.49711
979.804	0.32287	0.49729
980.768	0.32382	0.49756
981.733	0.3243	0.49791
982.697	0.32415	0.49809
983.661	0.32439	0.49822
984.626	0.3252	0.49845
985.59	0.32582	0.49876
986.554	0.32625	0.49916
987.519	0.32691	0.4996
988.483	0.32744	0.50009
989.447	0.32767	0.5004
990.412	0.32786	0.50049
991.376	0.32791	0.50036
992.341	0.32801	0.50027
993.305	0.32853	0.50027
994.269	0.3292	0.50004
995.234	0.32962	0.49978
996.198	0.32991	0.49978
997.162	0.33029	0.49996
998.127	0.33043	0.50022
999.091	0.33029	0.50053
1000.06	0.33038	0.50107
1001.02	0.33124	0.50182
1001.98	0.33238	0.50266
1002.95	0.33267	0.50346
1003.91	0.33219	0.50391
1004.88	0.33281	0.50409
1005.84	0.33481	0.50435
1006.81	0.33623	0.50511
1007.77	0.33652	0.5064
1008.73	0.33671	0.50782
1009.7	0.33704	0.50919
1010.66	0.33709	0.51048
1011.63	0.33738	0.51146
1012.59	0.33818	0.51208
1013.56	0.33918	0.51261
1014.52	0.34004	0.51328
1015.49	0.3407	0.51421
1016.45	0.34104	0.51523
1017.41	0.34118	0.51617
1018.38	0.34128	0.51705
1019.34	0.34137	0.51794
1020.31	0.34161	0.51879
1021.27	0.34147	0.5195
1022.24	0.34137	0.52012
1023.2	0.34175	0.52087
1024.16	0.34194	0.5219
1025.13	0.34166	0.52301
1026.09	0.34166	0.52434
1027.06	0.34213	0.52585
1028.02	0.34227	0.52749
1028.99	0.34156	0.52913
1029.95	0.34137	0.5306
1030.92	0.34223	0.53184
1031.88	0.3428	0.53273
1032.84	0.34318	0.53335
1033.81	0.34384	0.53402
1034.77	0.34413	0.53495
1035.74	0.34351	0.53606
1036.7	0.34251	0.53735
1037.67	0.34175	0.53891
1038.63	0.34151	0.54064
1039.59	0.34132	0.54264
1040.56	0.3408	0.54472
1041.52	0.34023	0.54686
1042.49	0.34032	0.54899
1043.45	0.3407	0.55103
1044.42	0.3407	0.55294
1045.38	0.34028	0.55498
1046.35	0.3399	0.5568
1047.31	0.3398	0.55805
1048.27	0.33966	0.55929
1049.24	0.33895	0.56085
1050.2	0.33804	0.56231
1051.17	0.33747	0.56333
1052.13	0.33704	0.56409
1053.1	0.33723	0.56484
1054.06	0.3379	0.56573
1055.02	0.33804	0.5668
1055.99	0.33738	0.56764
1056.95	0.337	0.56813
1057.92	0.33719	0.56871
1058.88	0.3369	0.56946
1059.85	0.33633	0.57013
1060.81	0.33652	0.57071
1061.78	0.33681	0.57146
1062.74	0.33685	0.57235
1063.7	0.33695	0.57319
1064.67	0.33719	0.57435
1065.63	0.33771	0.57586
1066.6	0.33799	0.57746
1067.56	0.33747	0.57883
1068.53	0.33657	0.58025
1069.49	0.33614	0.58185
1070.45	0.33633	0.58363
1071.42	0.33685	0.58532
1072.38	0.33761	0.58683
1073.35	0.33742	0.58847
1074.31	0.33657	0.59051
1075.28	0.33657	0.59247
1076.24	0.33681	0.59402
1077.21	0.33642	0.59544
1078.17	0.33633	0.59669
1079.13	0.33652	0.59744
1080.1	0.33557	0.59789
1081.06	0.33362	0.59842
1082.03	0.33257	0.59909
1082.99	0.33291	0.59953
1083.96	0.33324	0.59975
1084.92	0.33272	0.59997
1085.88	0.3311	0.60028
1086.85	0.32939	0.60051
1087.81	0.32853	0.60086
1088.78	0.32763	0.60135
1089.74	0.32601	0.60179
1090.71	0.32482	0.60188
1091.67	0.32468	0.60148
1092.64	0.32468	0.60108
1093.6	0.32339	0.60086
1094.56	0.32102	0.60073
1095.53	0.3194	0.60064
1096.49	0.31897	0.60077
1097.46	0.31826	0.60117
1098.42	0.31688	0.60162
1099.39	0.31545	0.60242
1100.35	0.31407	0.60344
1101.31	0.31207	0.60428
1102.28	0.31036	0.60468
1103.24	0.31008	0.60455
1104.21	0.31036	0.60401
1105.17	0.3106	0.60313
1106.14	0.31013	0.60175
1107.1	0.30822	0.59993
1108.07	0.30656	0.59797
1109.03	0.30627	0.59602
1109.99	0.30623	0.59393
1110.96	0.30661	0.59171
1111.92	0.3076	0.58954
1112.89	0.30822	0.58767
1113.85	0.30832	0.58612
1114.82	0.30841	0.58492
1115.78	0.3086	0.5839
1116.74	0.30898	0.58287
1117.71	0.3096	0.58199
1118.67	0.3107	0.58141
1119.64	0.31246	0.58105
1120.6	0.31383	0.58056
1121.57	0.31464	0.58034
1122.53	0.31526	0.58048
1123.5	0.31564	0.58061
1124.46	0.31664	0.58048
1125.42	0.31883	0.58021
1126.39	0.32064	0.57981
1127.35	0.3213	0.57901
1128.32	0.3214	0.57768
1129.28	0.32201	0.57621
1130.25	0.32373	0.57466
1131.21	0.32553	0.57293
1132.17	0.3262	0.57102
1133.14	0.32587	0.56897
1134.1	0.32553	0.56693
1135.07	0.32587	0.56524
1136.03	0.32696	0.564
1137	0.32839	0.56307
1137.96	0.32915	0.56222
1138.93	0.32891	0.56142
1139.89	0.32872	0.56076
1140.85	0.32901	0.56049
1141.82	0.32896	0.56085
1142.78	0.32839	0.56147
1143.75	0.32782	0.56209
1144.71	0.32796	0.56293
1145.68	0.32853	0.56413
1146.64	0.32853	0.56542
1147.6	0.3282	0.56662
1148.57	0.32848	0.56782
1149.53	0.32886	0.5692
1150.5	0.32915	0.57066
1151.46	0.32972	0.57186
1152.43	0.32996	0.57297
1153.39	0.32953	0.57426
1154.36	0.32929	0.57564
1155.32	0.32958	0.57688
1156.28	0.32962	0.57821
1157.25	0.32924	0.57954
1158.21	0.32901	0.58048
1159.18	0.32901	0.58132
1160.14	0.32929	0.58234
1161.11	0.33015	0.58332
1162.07	0.331	0.58407
1163.03	0.33077	0.58465
1164	0.32962	0.58496
1164.96	0.32896	0.58501
1165.93	0.32953	0.58514
1166.89	0.33029	0.58523
1167.86	0.33024	0.58527
1168.82	0.33	0.58514
1169.79	0.33024	0.58465
1170.75	0.33043	0.5839
1171.71	0.33005	0.58274
1172.68	0.32929	0.58114
1173.64	0.32891	0.57923
1174.61	0.32882	0.57697
1175.57	0.32829	0.5743
1176.54	0.32744	0.5715
1177.5	0.32706	0.56875
1178.46	0.32701	0.56604
1179.43	0.32696	0.5636
1180.39	0.32687	0.56165
1181.36	0.32672	0.56005
1182.32	0.32663	0.55854
1183.29	0.32644	0.55725
1184.25	0.3262	0.55632
1185.22	0.32625	0.55556
1186.18	0.32668	0.55494
1187.14	0.3271	0.55454
1188.11	0.32748	0.55441
1189.07	0.32777	0.55427
1190.04	0.32767	0.55414
1191	0.32739	0.55432
1191.97	0.32725	0.55472
1192.93	0.32706	0.55507
1193.89	0.32706	0.55543
1194.86	0.32748	0.55596
1195.82	0.32801	0.55663
1196.79	0.32839	0.5572
1197.75	0.32867	0.55774
1198.72	0.32863	0.55845
1199.68	0.32829	0.55956
1200.65	0.32796	0.56089
1201.61	0.32748	0.56249
1202.57	0.32734	0.56422
1203.54	0.32801	0.56582
1204.5	0.32867	0.56733
1205.47	0.32891	0.56897
1206.43	0.32915	0.57066
1207.4	0.32905	0.5723
1208.36	0.3281	0.57395
1209.32	0.3272	0.57564
1210.29	0.32725	0.57715
1211.25	0.32786	0.57857
1212.22	0.3281	0.58034
1213.18	0.32758	0.58234
1214.15	0.32687	0.58425
1215.11	0.32663	0.58603
1216.08	0.32691	0.58785
1217.04	0.32729	0.58971
1218	0.32753	0.59171
1218.97	0.32744	0.59384
1219.93	0.32701	0.59589
1220.9	0.32653	0.5978
1221.86	0.32639	0.59984
1222.83	0.32653	0.60228
1223.79	0.32687	0.60499
1224.75	0.32729	0.60775
1225.72	0.32767	0.61032
1226.68	0.32791	0.61272
1227.65	0.32796	0.61503
1228.61	0.32772	0.61743
1229.58	0.32715	0.61996
1230.54	0.32668	0.62254
1231.51	0.32648	0.62507
1232.47	0.32677	0.62738
1233.43	0.32734	0.62929
1234.4	0.32796	0.63075
1235.36	0.3282	0.632
1236.33	0.3282	0.63315
1237.29	0.32801	0.63413
1238.26	0.32791	0.63484
1239.22	0.32791	0.63546
1240.18	0.32777	0.63608
1241.15	0.32744	0.63657
1242.11	0.32758	0.63666
1243.08	0.32853	0.63644
1244.04	0.32972	0.6363
1245.01	0.33081	0.63613
1245.97	0.33195	0.63581
1246.94	0.33295	0.6355
1247.9	0.33362	0.63515
1248.86	0.33381	0.63466
1249.83	0.33371	0.63408
1250.79	0.33362	0.63351
1251.76	0.33395	0.63279
1252.72	0.33519	0.63208
1253.69	0.33695	0.63146
1254.65	0.33861	0.63102
1255.61	0.34009	0.63053
1256.58	0.34161	0.63004
1257.54	0.34289	0.62964
1258.51	0.34413	0.62929
1259.47	0.34632	0.62906
1260.44	0.34869	0.62915
1261.4	0.34979	0.62906
1262.37	0.35022	0.62862
1263.33	0.3506	0.62809
1264.29	0.3505	0.62764
1265.26	0.34984	0.62733
1266.22	0.34841	0.62707
1267.19	0.34627	0.62698
1268.15	0.34413	0.62689
1269.12	0.34251	0.62662
1270.08	0.34151	0.62631
1271.04	0.34132	0.62622
1272.01	0.34099	0.62649
1272.97	0.3398	0.62658
1273.94	0.33871	0.62644
1274.9	0.33833	0.62631
1275.87	0.33823	0.62635
1276.83	0.33818	0.62658
1277.8	0.33809	0.62684
1278.76	0.3379	0.62702
1279.72	0.33761	0.62724
1280.69	0.33695	0.62764
1281.65	0.33604	0.62809
1282.62	0.33543	0.62844
1283.58	0.33538	0.62884
1284.55	0.33543	0.62929
1285.51	0.33562	0.6296
1286.47	0.33652	0.62982
1287.44	0.33747	0.63031
1288.4	0.33681	0.63111
1289.37	0.33571	0.6316
1290.33	0.33595	0.63182
1291.3	0.33638	0.63208
1292.26	0.3359	0.63239
1293.23	0.33552	0.63271
1294.19	0.33571	0.63297
1295.15	0.33585	0.63315
1296.12	0.33562	0.63355
1297.08	0.33547	0.63417
1298.05	0.33581	0.6347
1299.01	0.33623	0.63506
1299.98	0.33642	0.63537
1300.94	0.33638	0.63564
1301.9	0.336	0.63573
1302.87	0.33543	0.63568
1303.83	0.3349	0.63559
1304.8	0.33433	0.6355
1305.76	0.33348	0.63528
1306.73	0.33286	0.63488
1307.69	0.33281	0.63444
1308.66	0.33229	0.63399
1309.62	0.33053	0.63324
1310.58	0.32905	0.63191
1311.55	0.32996	0.63062
1312.51	0.33243	0.62977
1313.48	0.33343	0.62915
1314.44	0.33224	0.62791
1315.41	0.33134	0.626
1316.37	0.33191	0.62387
1317.33	0.33338	0.62191
1318.3	0.33533	0.62036
1319.26	0.33685	0.61934
1320.23	0.33638	0.61823
1321.19	0.33486	0.61654
1322.16	0.33428	0.61463
1323.12	0.33471	0.61299
1324.09	0.335	0.61165
1325.05	0.33447	0.61032
1326.01	0.33352	0.60894
1326.98	0.3331	0.60775
1327.94	0.33333	0.60664
1328.91	0.334	0.60557
1329.87	0.33462	0.60468
1330.84	0.335	0.60393
1331.8	0.33505	0.60313
1332.76	0.3349	0.60233
1333.73	0.33466	0.60131
1334.69	0.33471	0.60015
1335.66	0.33519	0.59913
1336.62	0.33462	0.59842
1337.59	0.33371	0.59762
1338.55	0.33576	0.59713
1339.52	0.33947	0.59789
1340.48	0.3388	0.59895
1341.44	0.33438	0.59842
1342.41	0.33243	0.59646
1343.37	0.33376	0.59473
1344.34	0.33524	0.59367
1345.3	0.33566	0.59282
1346.27	0.33543	0.59185
1347.23	0.33524	0.59082
1348.19	0.33585	0.58998
1349.16	0.33695	0.58971
1350.12	0.33719	0.58963
1351.09	0.33671	0.58927
1352.05	0.33642	0.58883
1353.02	0.33671	0.58869
1353.98	0.33757	0.58918
1354.95	0.33785	0.59029
1355.91	0.33685	0.5914
1356.87	0.336	0.59225
1357.84	0.33543	0.593
1358.8	0.33371	0.59367
1359.77	0.33191	0.59424
1360.73	0.33205	0.59558
1361.7	0.33524	0.59877
1362.66	0.33975	0.60437
1363.62	0.33999	0.61063
1364.59	0.33614	0.61472
1365.55	0.33405	0.61676
1366.52	0.33566	0.61849
1367.48	0.33928	0.6208
1368.45	0.34232	0.6236
1369.41	0.34194	0.62595
1370.38	0.33885	0.6268
1371.34	0.33642	0.62649
1372.3	0.33761	0.62653
1373.27	0.34232	0.62884
1374.23	0.34613	0.63373
1375.2	0.34508	0.63892
1376.16	0.34208	0.64239
1377.13	0.34194	0.64496
1378.09	0.34413	0.64821
1379.05	0.34556	0.65265
1380.02	0.34546	0.65749
1380.98	0.34499	0.66224
1381.95	0.3447	0.66668
1382.91	0.34418	0.67059
1383.88	0.34308	0.67365
1384.84	0.3427	0.67592
1385.81	0.34494	0.67827
1386.77	0.34888	0.68178
1387.73	0.35017	0.68582
1388.7	0.34732	0.688
1389.66	0.34418	0.6876
1390.63	0.34284	0.68569
1391.59	0.34232	0.68316
1392.56	0.34299	0.68041
1393.52	0.34603	0.67836
1394.48	0.34893	0.67761
1395.45	0.34784	0.67703
1396.41	0.34422	0.67503
1397.38	0.34346	0.67179
1398.34	0.34674	0.66872
1399.31	0.35003	0.66619
1400.27	0.35012	0.66317
1401.24	0.34865	0.659
1402.2	0.34827	0.65425
1403.16	0.35003	0.64972
1404.13	0.35331	0.64621
1405.09	0.35583	0.64359
1406.06	0.3563	0.6411
1407.02	0.35597	0.63804
1407.99	0.35649	0.63466
1408.95	0.35797	0.63155
1409.91	0.35987	0.62897
1410.88	0.36154	0.62693
1411.84	0.36234	0.62524
1412.81	0.3622	0.62365
1413.77	0.36149	0.62182
1414.74	0.36101	0.62
1415.7	0.36125	0.6184
1416.67	0.36263	0.61752
1417.63	0.36543	0.61765
1418.59	0.36895	0.61885
1419.56	0.37071	0.62036
1420.52	0.36938	0.62103
1421.49	0.36734	0.62049
1422.45	0.36705	0.61952
1423.42	0.3681	0.61907
1424.38	0.36867	0.61929
1425.34	0.36796	0.61978
1426.31	0.36696	0.62036
1427.27	0.36662	0.62129
1428.24	0.36734	0.62285
1429.2	0.36853	0.62524
1430.17	0.36938	0.62835
1431.13	0.36948	0.63173
1432.1	0.36924	0.63497
1433.06	0.36929	0.63821
1434.02	0.36995	0.64154
1434.99	0.37138	0.64536
1435.95	0.37323	0.64994
1436.92	0.3739	0.65482
1437.88	0.37262	0.65904
1438.85	0.37029	0.66206
1439.81	0.36815	0.66388
1440.77	0.36658	0.66495
1441.74	0.36553	0.66553
1442.7	0.36477	0.66588
1443.67	0.36429	0.66624
1444.63	0.36401	0.66664
1445.6	0.3641	0.66721
1446.56	0.36448	0.66806
1447.53	0.36501	0.66917
1448.49	0.36529	0.67028
1449.45	0.36534	0.67117
1450.42	0.36534	0.67166
1451.38	0.36558	0.67179
1452.35	0.36601	0.67157
1453.31	0.36681	0.67103
1454.28	0.36834	0.67032
1455.24	0.37067	0.66966
1456.2	0.37371	0.66917
1457.17	0.3769	0.66877
1458.13	0.3798	0.66824
1459.1	0.38232	0.66726
1460.06	0.38474	0.66584
1461.03	0.38731	0.66415
1461.99	0.39026	0.66242
1462.96	0.39349	0.66086
1463.92	0.39687	0.65966
1464.88	0.4001	0.65873
1465.85	0.40282	0.65789
1466.81	0.4051	0.657
1467.78	0.40705	0.65589
1468.74	0.40876	0.6546
1469.71	0.41038	0.65318
1470.67	0.41176	0.65171
1471.63	0.4128	0.65038
1472.6	0.41318	0.64918
1473.56	0.41266	0.64821
1474.53	0.41128	0.64741
1475.49	0.40919	0.64692
1476.46	0.40633	0.64683
1477.42	0.40272	0.64727
1478.38	0.39844	0.64825
1479.35	0.39364	0.64994
1480.31	0.38841	0.65238
1481.28	0.38284	0.65562
1482.24	0.37709	0.65966
1483.21	0.37133	0.66446
1484.17	0.36577	0.67006
1485.14	0.36054	0.67636
1486.1	0.35578	0.68343
1487.06	0.3515	0.69111
1488.03	0.34779	0.69937
1488.99	0.34465	0.70807
1489.96	0.34194	0.71709
1490.92	0.33966	0.72624
1491.89	0.33771	0.73539
1492.85	0.33614	0.74445
1493.81	0.33495	0.75333
1494.78	0.33414	0.76212
1495.74	0.33357	0.77074
1496.71	0.33324	0.77918
1497.67	0.33305	0.7874
1498.64	0.333	0.79539
1499.6	0.33305	0.80316
1500.57	0.33314	0.81067
1501.53	0.33338	0.81804
1502.49	0.33371	0.82528
1503.46	0.33414	0.83247
1504.42	0.33471	0.83971
1505.39	0.33528	0.847
1506.35	0.33581	0.85433
1507.32	0.33623	0.86157
1508.28	0.33647	0.86863
1509.24	0.33657	0.87538
1510.21	0.33661	0.88182
1511.17	0.33671	0.88781
1512.14	0.33681	0.8935
1513.1	0.33695	0.89883
1514.07	0.33719	0.90385
1515.03	0.33752	0.90855
1516	0.33799	0.91304
1516.96	0.33861	0.9173
1517.92	0.33933	0.92134
1518.89	0.34028	0.92516
1519.85	0.34147	0.92876
1520.82	0.34289	0.93218
1521.78	0.34456	0.93542
1522.75	0.34646	0.9384
1523.71	0.34865	0.94111
1524.67	0.35112	0.94355
1525.64	0.35397	0.94573
1526.6	0.35711	0.94755
1527.57	0.36054	0.94906
1528.53	0.36425	0.95021
1529.5	0.36819	0.95101
1530.46	0.37233	0.95137
1531.43	0.37666	0.95137
1532.39	0.38099	0.95092
1533.35	0.38531	0.95008
1534.32	0.3894	0.94875
1535.28	0.39326	0.94693
1536.25	0.39673	0.94457
1537.21	0.39972	0.94164
1538.18	0.4022	0.93822
1539.14	0.404	0.93427
1540.1	0.4051	0.92974
1541.07	0.40538	0.92459
1542.03	0.405	0.91877
1543	0.404	0.9122
1543.96	0.40248	0.90496
1544.93	0.40044	0.89701
1545.89	0.39806	0.88843
1546.86	0.39544	0.87924
1547.82	0.39269	0.86952
1548.78	0.38988	0.85939
1549.75	0.38717	0.84895
1550.71	0.3846	0.83825
1551.68	0.38222	0.82741
1552.64	0.38023	0.81657
1553.61	0.37866	0.80583
1554.57	0.37751	0.79521
1555.53	0.37685	0.78491
1556.5	0.37666	0.77492
1557.46	0.37699	0.76537
1558.43	0.3777	0.75626
1559.39	0.37856	0.7476
1560.36	0.37946	0.73939
1561.32	0.38061	0.73148
1562.29	0.38203	0.72402
1563.25	0.38384	0.717
1564.21	0.38612	0.71038
1565.18	0.38883	0.7043
1566.14	0.39197	0.6987
1567.11	0.39544	0.6936
1568.07	0.3993	0.68893
1569.04	0.40334	0.68476
1570	0.40743	0.68098
1570.96	0.41133	0.67756
1571.93	0.41499	0.6745
1572.89	0.41832	0.6717
1573.86	0.42117	0.66921
1574.82	0.42346	0.66704
1575.79	0.42493	0.66513
1576.75	0.42536	0.66344
1577.72	0.42479	0.66188
1578.68	0.42322	0.66042
1579.64	0.42084	0.659
1580.61	0.41775	0.65767
1581.57	0.41413	0.65642
1582.54	0.41014	0.65531
1583.5	0.40586	0.65433
1584.47	0.40153	0.65349
1585.43	0.3972	0.65282
1586.39	0.39302	0.65238
1587.36	0.38917	0.6522
1588.32	0.3856	0.65225
1589.29	0.38241	0.6526
1590.25	0.37965	0.65327
1591.22	0.37732	0.65425
1592.18	0.37542	0.65558
1593.15	0.3739	0.65722
1594.11	0.37271	0.65922
1595.07	0.37176	0.66157
1596.04	0.371	0.66424
1597	0.37043	0.66726
1597.97	0.36995	0.67063
1598.93	0.36952	0.67436
1599.9	0.36919	0.67845
1600.86	0.36886	0.68294
1601.82	0.36857	0.68787
1602.79	0.36829	0.69324
1603.75	0.36805	0.69897
1604.72	0.36781	0.70514
1605.68	0.36758	0.71176
1606.65	0.36743	0.71878
1607.61	0.36734	0.72628
1608.58	0.36729	0.73419
1609.54	0.36724	0.74245
1610.5	0.36719	0.75102
1611.47	0.36719	0.7599
1612.43	0.36729	0.76905
1613.4	0.36753	0.77851
1614.36	0.36791	0.78833
1615.33	0.36853	0.79859
1616.29	0.36914	0.80916
1617.25	0.36962	0.81991
1618.22	0.36991	0.83052
1619.18	0.37014	0.84082
1620.15	0.37043	0.85091
1621.11	0.37095	0.86085
1622.08	0.37162	0.87076
1623.04	0.37233	0.88062
1624.01	0.37295	0.8903
1624.97	0.37347	0.89967
1625.93	0.37404	0.9086
1626.9	0.37471	0.91708
1627.86	0.37537	0.92516
1628.83	0.3759	0.93276
1629.79	0.37637	0.93986
1630.76	0.37685	0.94648
1631.72	0.37742	0.95279
1632.68	0.37813	0.95883
1633.65	0.37904	0.96483
1634.61	0.38008	0.97087
1635.58	0.38103	0.97686
1636.54	0.38165	0.9825
1637.51	0.38213	0.98743
1638.47	0.38246	0.99156
1639.44	0.38289	0.99476
1640.4	0.38341	0.99711
1641.36	0.38408	0.99871
1642.33	0.38489	0.99964
1643.29	0.38588	1
1644.26	0.38712	0.99982
1645.22	0.38874	0.9992
1646.19	0.3905	0.99809
1647.15	0.3924	0.99636
1648.11	0.39426	0.99378
1649.08	0.3963	0.99014
1650.04	0.39863	0.98543
1651.01	0.40129	0.97975
1651.97	0.40424	0.97326
1652.94	0.40691	0.96598
1653.9	0.4089	0.95776
1654.87	0.41004	0.94835
1655.83	0.41061	0.93769
1656.79	0.41095	0.92592
1657.76	0.41119	0.91322
1658.72	0.41142	0.89985
1659.69	0.41166	0.88595
1660.65	0.41199	0.87187
1661.62	0.41233	0.85766
1662.58	0.41261	0.84353
1663.54	0.4128	0.82954
1664.51	0.41285	0.81573
1665.47	0.41285	0.80219
1666.44	0.41299	0.78904
1667.4	0.41323	0.77625
1668.37	0.41356	0.7639
1669.33	0.4139	0.752
1670.3	0.41423	0.74054
1671.26	0.41451	0.72939
1672.22	0.4148	0.7186
1673.19	0.41523	0.70812
1674.15	0.41566	0.6979
1675.12	0.41613	0.68791
1676.08	0.41642	0.67814
1677.05	0.41651	0.66855
1678.01	0.41656	0.65904
1678.97	0.41661	0.64963
1679.94	0.4167	0.64034
1680.9	0.4168	0.63115
1681.87	0.41694	0.62205
1682.83	0.41713	0.61303
1683.8	0.41718	0.60406
1684.76	0.4168	0.59513
1685.73	0.41589	0.58612
1686.69	0.41475	0.57701
1687.65	0.41347	0.56786
1688.62	0.41223	0.55862
1689.58	0.411	0.54934
1690.55	0.40976	0.5401
1691.51	0.40857	0.53096
1692.48	0.40743	0.5219
1693.44	0.40643	0.51301
1694.4	0.40557	0.50435
1695.37	0.40486	0.496
1696.33	0.40415	0.48792
1697.3	0.40348	0.48019
1698.26	0.40301	0.47282
1699.23	0.40291	0.46585
1700.19	0.40291	0.45923
1701.16	0.40277	0.45297
1702.12	0.40248	0.44706
1703.08	0.40224	0.44151
1704.05	0.40215	0.43631
1705.01	0.4021	0.43147
1705.98	0.40201	0.42699
1706.94	0.40172	0.42285
1707.91	0.40129	0.41904
1708.87	0.40072	0.41557
1709.83	0.40006	0.41246
1710.8	0.3993	0.40962
1711.76	0.39834	0.40704
1712.73	0.39739	0.40478
1713.69	0.39649	0.40274
1714.66	0.39549	0.40091
1715.62	0.39454	0.39927
1716.59	0.39364	0.39781
1717.55	0.39264	0.39652
1718.51	0.39135	0.39532
1719.48	0.38959	0.39421
1720.44	0.38755	0.39319
1721.41	0.38536	0.39217
1722.37	0.38294	0.39123
1723.34	0.38032	0.39039
1724.3	0.37737	0.38955
1725.26	0.37419	0.38875
1726.23	0.37081	0.38799
1727.19	0.36743	0.38724
1728.16	0.3641	0.38653
1729.12	0.36092	0.38581
1730.09	0.35787	0.38515
1731.05	0.35511	0.38453
1732.02	0.35278	0.3839
1732.98	0.35088	0.38333
1733.94	0.34898	0.38279
1734.91	0.34655	0.38231
1735.87	0.34375	0.38173
1736.84	0.34104	0.38115
1737.8	0.33875	0.38053
1738.77	0.3369	0.37986
1739.73	0.33514	0.37924
1740.69	0.33324	0.37862
1741.66	0.33129	0.37804
1742.62	0.32953	0.37746
1743.59	0.32782	0.37693
1744.55	0.32615	0.3764
1745.52	0.32463	0.37591
1746.48	0.32349	0.37547
1747.45	0.32273	0.37511
1748.41	0.32211	0.3748
1749.37	0.32159	0.37453
1750.34	0.32111	0.37431
1751.3	0.32054	0.37409
1752.27	0.31968	0.37387
1753.23	0.31873	0.3736
1754.2	0.31807	0.37338
1755.16	0.31773	0.37311
1756.12	0.31769	0.37289
1757.09	0.31745	0.37271
1758.05	0.31702	0.37249
1759.02	0.31669	0.37222
1759.98	0.31693	0.37196
1760.95	0.31769	0.37169
1761.91	0.31821	0.37147
1762.88	0.31788	0.37125
1763.84	0.31683	0.37103
1764.8	0.31564	0.3708
1765.77	0.3146	0.37058
1766.73	0.31383	0.3704
1767.7	0.31312	0.37031
1768.66	0.31231	0.37027
1769.63	0.31188	0.37018
1770.59	0.3126	0.37009
1771.55	0.31412	0.37005
1772.52	0.31498	0.37
1773.48	0.31436	0.37
1774.45	0.31326	0.36991
1775.41	0.31265	0.36978
1776.38	0.31246	0.36965
1777.34	0.31241	0.36947
1778.31	0.31269	0.36929
1779.27	0.31322	0.36916
1780.23	0.31355	0.36912
1781.2	0.31317	0.36907
1782.16	0.31222	0.36903
1783.13	0.31155	0.36898
1784.09	0.31155	0.36898
1785.06	0.31127	0.36898
1786.02	0.31008	0.36894
1786.98	0.30822	0.36885
1787.95	0.30646	0.36867
1788.91	0.30551	0.36854
1789.88	0.30584	0.36845
1790.84	0.30741	0.36845
1791.81	0.30908	0.36849
1792.77	0.30884	0.36849
1793.74	0.30651	0.36845
1794.7	0.30437	0.36827
1795.66	0.30375	0.36809
1796.63	0.30366	0.36792
1797.59	0.3037	0.36787
1798.56	0.30461	0.36792
1799.52	0.30604	0.368
1800.49	0.30694	0.36805
1801.45	0.30713	0.36805
1802.41	0.30703	0.368
1803.38	0.30646	0.36796
1804.34	0.30589	0.36787
1805.31	0.30575	0.36778
1806.27	0.30565	0.36774
1807.24	0.30523	0.36761
1808.2	0.30451	0.36743
1809.17	0.3047	0.36716
1810.13	0.30642	0.36698
1811.09	0.30794	0.36698
1812.06	0.30775	0.36698
1813.02	0.30651	0.36694
1813.99	0.30556	0.36667
1814.95	0.30537	0.36641
1815.92	0.30613	0.36632
1816.88	0.30727	0.36645
1817.84	0.30775	0.36681
1818.81	0.30713	0.36721
1819.77	0.30608	0.36747
1820.74	0.30508	0.36761
1821.7	0.30404	0.36761
1822.67	0.30323	0.36761
1823.63	0.30389	0.36752
1824.6	0.3058	0.36756
1825.56	0.30475	0.36756
1826.52	0.29938	0.36743
1827.49	0.2961	0.36725
1828.45	0.30042	0.36734
1829.42	0.30822	0.36783
1830.38	0.31017	0.36836
1831.35	0.30556	0.36858
1832.31	0.30185	0.3684
1833.27	0.30185	0.36818
1834.24	0.30294	0.36805
1835.2	0.30404	0.36787
1836.17	0.30575	0.36774
1837.13	0.30703	0.36765
1838.1	0.30618	0.36756
1839.06	0.3037	0.36743
1840.03	0.30104	0.36738
1840.99	0.29857	0.36734
1841.95	0.29824	0.36716
1842.92	0.30313	0.36712
1843.88	0.31013	0.36752
1844.85	0.30984	0.36814
1845.81	0.30332	0.36845
1846.78	0.30109	0.3684
1847.74	0.30389	0.36836
1848.7	0.30537	0.36832
1849.67	0.30447	0.36832
1850.63	0.30385	0.36827
1851.6	0.30409	0.36832
1852.56	0.30447	0.36845
1853.53	0.30499	0.36845
1854.49	0.30551	0.36809
1855.46	0.30565	0.36783
1856.42	0.30527	0.36783
1857.38	0.30499	0.36792
1858.35	0.30489	0.368
1859.31	0.30466	0.36814
1860.28	0.3048	0.36818
1861.24	0.30542	0.36809
1862.21	0.30518	0.36796
1863.17	0.3038	0.36805
1864.13	0.30209	0.36805
1865.1	0.30066	0.36787
1866.06	0.29985	0.36774
1867.03	0.30085	0.36787
1867.99	0.30504	0.36832
1868.96	0.30936	0.36885
1869.92	0.30779	0.36925
1870.89	0.30304	0.36929
1871.85	0.30161	0.36916
1872.81	0.30385	0.36907
1873.78	0.30618	0.36894
1874.74	0.30689	0.36867
1875.71	0.30627	0.3684
1876.67	0.30532	0.36836
1877.64	0.30494	0.36858
1878.6	0.30546	0.36889
1879.56	0.30589	0.36925
1880.53	0.30523	0.36952
1881.49	0.30432	0.36947
1882.46	0.30428	0.36912
1883.42	0.30546	0.36903
1884.39	0.30675	0.36938
1885.35	0.30613	0.36983
1886.32	0.30309	0.36978
1887.28	0.30076	0.36938
1888.24	0.30423	0.36894
1889.21	0.31122	0.36885
1890.17	0.3116	0.36934
1891.14	0.30561	0.36987
1892.1	0.30204	0.37
1893.07	0.30275	0.36991
1894.03	0.30632	0.36996
1894.99	0.31003	0.37027
1895.96	0.3096	0.37067
1896.92	0.30646	0.37085
1897.89	0.30494	0.37089
1898.85	0.30494	0.37089
1899.82	0.30504	0.3708
1900.78	0.30527	0.37058
1901.75	0.30556	0.37054
1902.71	0.30532	0.3708
1903.67	0.30513	0.37094
1904.64	0.30527	0.37067
1905.6	0.30532	0.37036
1906.57	0.30584	0.37049
1907.53	0.30675	0.37089
1908.5	0.30765	0.37125
1909.46	0.30875	0.37169
1910.42	0.30841	0.37222
1911.39	0.30642	0.3724
1912.35	0.3057	0.372
1913.32	0.30708	0.37129
1914.28	0.30708	0.37085
1915.25	0.30385	0.37111
1916.21	0.30195	0.37165
1917.18	0.3068	0.37218
1918.14	0.31165	0.37258
1919.1	0.30661	0.37236
1920.07	0.29971	0.37156
1921.03	0.30009	0.37085
1922	0.30651	0.37085
1922.96	0.31136	0.37174
1923.93	0.30979	0.37245
1924.89	0.30784	0.37231
1925.85	0.30932	0.37191
1926.82	0.31112	0.372
1927.78	0.31169	0.37236
1928.75	0.31108	0.37258
1929.71	0.30889	0.37245
1930.68	0.30613	0.37227
1931.64	0.30494	0.37258
1932.61	0.30594	0.37347
1933.57	0.30751	0.37418
1934.53	0.30822	0.37418
1935.5	0.30818	0.37382
1936.46	0.30837	0.37387
1937.43	0.30927	0.37427
1938.39	0.3097	0.3744
1939.36	0.30803	0.37369
1940.32	0.30665	0.37249
1941.28	0.31074	0.372
1942.25	0.31569	0.37285
1943.21	0.31036	0.37405
1944.18	0.30214	0.37484
1945.14	0.30261	0.37578
1946.11	0.30713	0.37662
1947.07	0.30822	0.37671
1948.04	0.3077	0.37653
1949	0.30794	0.37662
1949.96	0.30822	0.37671
1950.93	0.30813	0.37631
1951.89	0.30765	0.37551
1952.86	0.30689	0.37471
1953.82	0.30794	0.37484
1954.79	0.3107	0.37631
1955.75	0.31169	0.37769
1956.71	0.31079	0.37769
1957.68	0.31065	0.37684
1958.64	0.31046	0.37604
1959.61	0.30965	0.37595
1960.57	0.30965	0.37667
1961.54	0.31036	0.37729
1962.5	0.31127	0.37769
1963.47	0.3116	0.37831
1964.43	0.31032	0.37875
1965.39	0.30856	0.37853
1966.36	0.30827	0.37826
1967.32	0.30784	0.37862
1968.29	0.30575	0.37866
1969.25	0.30432	0.37831
1970.22	0.30537	0.37889
1971.18	0.30737	0.38022
1972.14	0.30932	0.38035
1973.11	0.3107	0.37933
1974.07	0.31074	0.37889
1975.04	0.3106	0.37933
1976	0.31169	0.37995
1976.97	0.31284	0.3812
1977.93	0.31136	0.38417
1978.89	0.3077	0.38817
1979.86	0.30618	0.39039
1980.82	0.30813	0.38963
1981.79	0.30984	0.38759
1982.75	0.30951	0.38613
1983.72	0.30875	0.38546
1984.68	0.30803	0.38502
1985.65	0.30737	0.3847
1986.61	0.30808	0.38426
1987.57	0.30989	0.38377
1988.54	0.30927	0.38395
1989.5	0.30508	0.38457
1990.47	0.30418	0.38515
1991.43	0.31103	0.38604
1992.4	0.31721	0.38666
1993.36	0.31464	0.3859
1994.32	0.30879	0.38439
1995.29	0.30627	0.38328
1996.25	0.3077	0.38275
1997.22	0.31079	0.38213
1998.18	0.31298	0.38124
1999.15	0.31269	0.38057
2000.11	0.31027	0.38004
2001.08	0.30789	0.37893
2002.04	0.30722	0.37791
2003	0.3076	0.37831
2003.97	0.30841	0.37964
2004.93	0.30917	0.38097
2005.9	0.30894	0.38177
2006.86	0.30884	0.38186
2007.83	0.30984	0.38195
2008.79	0.31055	0.38279
2009.75	0.31055	0.38386
2010.72	0.31122	0.38475
2011.68	0.31279	0.38564
2012.65	0.31317	0.38599
2013.61	0.31046	0.38617
2014.58	0.30689	0.38666
2015.54	0.3076	0.3863
2016.51	0.3126	0.3847
2017.47	0.31574	0.38359
2018.43	0.31393	0.38422
2019.4	0.31089	0.38546
2020.36	0.3096	0.3863
2021.33	0.31027	0.38732
2022.29	0.31222	0.38839
2023.26	0.31402	0.38843
2024.22	0.31364	0.38777
2025.18	0.31122	0.38746
2026.15	0.30993	0.38715
2027.11	0.3115	0.38715
2028.08	0.31322	0.38772
2029.04	0.31231	0.38786
2030.01	0.30903	0.3871
2030.97	0.30584	0.38635
2031.94	0.30546	0.38635
2032.9	0.3086	0.38692
2033.86	0.31331	0.38777
2034.83	0.31616	0.38883
2035.79	0.31545	0.38981
2036.76	0.3125	0.39039
2037.72	0.31079	0.39074
2038.69	0.31174	0.39132
2039.65	0.3126	0.39217
2040.61	0.31122	0.39288
2041.58	0.3086	0.39261
2042.54	0.3076	0.39123
2043.51	0.30879	0.39008
2044.47	0.31046	0.38986
2045.44	0.31112	0.3895
2046.4	0.3096	0.38866
2047.37	0.30661	0.38875
2048.33	0.30504	0.39061
2049.29	0.30527	0.39376
2050.26	0.30527	0.39634
2051.22	0.30504	0.39594
2052.19	0.30565	0.39234
2053.15	0.30675	0.38879
2054.12	0.30784	0.38795
2055.08	0.30908	0.38915
2056.04	0.30913	0.39012
2057.01	0.30727	0.38994
2057.97	0.30618	0.38955
2058.94	0.30789	0.38999
2059.9	0.31089	0.39057
2060.87	0.31246	0.39057
2061.83	0.31098	0.39003
2062.8	0.30846	0.38923
2063.76	0.30846	0.38861
2064.72	0.3096	0.38883
2065.69	0.30851	0.38981
2066.65	0.30632	0.39052
2067.62	0.30537	0.39066
2068.58	0.30537	0.39092
2069.55	0.30561	0.39145
2070.51	0.30589	0.39163
2071.47	0.30589	0.39145
2072.44	0.3058	0.39119
2073.4	0.30656	0.39079
2074.37	0.30813	0.3903
2075.33	0.30965	0.39003
2076.3	0.31065	0.39039
2077.26	0.31093	0.39106
2078.23	0.30979	0.3915
2079.19	0.30722	0.39145
2080.15	0.3047	0.39132
2081.12	0.30442	0.39137
2082.08	0.30665	0.39141
2083.05	0.3087	0.39132
2084.01	0.30884	0.39119
2084.98	0.30803	0.3911
2085.94	0.30746	0.39123
2086.9	0.30718	0.39132
2087.87	0.30694	0.39092
2088.83	0.30656	0.39026
2089.8	0.30656	0.38986
2090.76	0.30727	0.38941
2091.73	0.30818	0.38826
2092.69	0.30932	0.38692
2093.66	0.31051	0.38666
2094.62	0.31093	0.38759
2095.58	0.31027	0.38892
2096.55	0.30993	0.39017
2097.51	0.31089	0.39141
2098.48	0.31203	0.39239
2099.44	0.3125	0.39261
2100.41	0.31274	0.39225
2101.37	0.31303	0.3915
2102.33	0.31312	0.39079
2103.3	0.31255	0.39101
2104.26	0.31122	0.39172
2105.23	0.30998	0.39208
2106.19	0.31008	0.39199
2107.16	0.31103	0.39181
2108.12	0.31112	0.39203
2109.09	0.31027	0.39217
2110.05	0.30984	0.39203
2111.01	0.30955	0.39234
2111.98	0.3087	0.39297
2112.94	0.30813	0.39305
2113.91	0.30846	0.3923
2114.87	0.30856	0.39132
2115.84	0.30808	0.39074
2116.8	0.30851	0.39043
2117.76	0.30965	0.39021
2118.73	0.30941	0.38994
2119.69	0.30846	0.38977
2120.66	0.30917	0.38994
2121.62	0.31141	0.39003
2122.59	0.31246	0.3891
2123.55	0.31193	0.38755
2124.52	0.31041	0.38679
2125.48	0.3077	0.38746
2126.44	0.30646	0.38817
2127.41	0.30917	0.38812
2128.37	0.31355	0.38786
2129.34	0.31441	0.38741
2130.3	0.31084	0.38613
2131.27	0.30775	0.38417
2132.23	0.30765	0.38279
2133.19	0.30822	0.38293
2134.16	0.30927	0.38426
2135.12	0.3115	0.3855
2136.09	0.31336	0.38661
2137.05	0.31336	0.38817
2138.02	0.31165	0.38928
2138.98	0.30993	0.38928
2139.95	0.31032	0.38901
2140.91	0.31193	0.38897
2141.87	0.31203	0.38875
2142.84	0.31131	0.38835
2143.8	0.31279	0.38817
2144.77	0.31512	0.38799
2145.73	0.31464	0.38786
2146.7	0.31131	0.38852
2147.66	0.30903	0.38963
2148.62	0.31032	0.38963
2149.59	0.31236	0.38919
2150.55	0.31165	0.38919
2151.52	0.3097	0.38955
2152.48	0.31079	0.39021
2153.45	0.31507	0.39012
2154.41	0.31811	0.38781
2155.38	0.31878	0.38404
2156.34	0.3175	0.38084
2157.3	0.31398	0.37946
2158.27	0.31269	0.38342
2159.23	0.31607	0.39408
2160.2	0.31897	0.40433
2161.16	0.31978	0.40815
2162.13	0.32064	0.40713
2163.09	0.32021	0.40509
2164.05	0.31655	0.40367
2165.02	0.31046	0.40274
2165.98	0.30565	0.40154
2166.95	0.30542	0.4006
2167.91	0.30798	0.40074
2168.88	0.31117	0.40109
2169.84	0.31517	0.40052
2170.81	0.31835	0.39909
2171.77	0.31835	0.39732
2172.73	0.31702	0.39527
2173.7	0.31759	0.39323
2174.66	0.31826	0.39301
2175.63	0.31574	0.39572
2176.59	0.31174	0.39914
2177.56	0.30941	0.40003
2178.52	0.30898	0.39838
2179.48	0.30979	0.3971
2180.45	0.3107	0.39736
2181.41	0.31065	0.39843
2182.38	0.31022	0.39967
2183.34	0.31084	0.4006
2184.31	0.31179	0.40065
2185.27	0.31108	0.39998
2186.24	0.30984	0.3994
2187.2	0.30965	0.39901
2188.16	0.30955	0.39825
2189.13	0.30993	0.39789
2190.09	0.31169	0.39865
2191.06	0.31255	0.39927
2192.02	0.31103	0.39887
2192.99	0.31065	0.39798
2193.95	0.31317	0.39758
2194.91	0.31412	0.39812
2195.88	0.31169	0.39865
2196.84	0.31013	0.39843
2197.81	0.3116	0.39794
2198.77	0.31474	0.39763
2199.74	0.3174	0.39785
2200.7	0.31693	0.39816
2201.67	0.31388	0.39807
2202.63	0.31198	0.39781
2203.59	0.31207	0.39763
2204.56	0.31341	0.39785
2205.52	0.31469	0.39772
2206.49	0.31464	0.39718
2207.45	0.31379	0.39732
2208.42	0.31312	0.39789
2209.38	0.31326	0.39794
2210.34	0.31383	0.39776
2211.31	0.31402	0.39776
2212.27	0.31445	0.3975
2213.24	0.31536	0.39701
2214.2	0.31526	0.39732
2215.17	0.31398	0.39847
2216.13	0.31317	0.39847
2217.1	0.31341	0.39701
2218.06	0.31379	0.39612
2219.02	0.31393	0.39718
2219.99	0.31393	0.39905
2220.95	0.31355	0.39958
2221.92	0.31317	0.39852
2222.88	0.31322	0.39718
2223.85	0.31326	0.39638
2224.81	0.31345	0.39638
2225.77	0.31407	0.39687
2226.74	0.31441	0.39745
2227.7	0.31431	0.39736
2228.67	0.31388	0.39652
2229.63	0.31312	0.39616
2230.6	0.31293	0.39674
2231.56	0.31307	0.3975
2232.53	0.31236	0.39794
2233.49	0.31136	0.39772
2234.45	0.31103	0.39683
2235.42	0.31122	0.39585
2236.38	0.31217	0.39523
2237.35	0.3135	0.3951
2238.31	0.31341	0.39559
2239.28	0.31203	0.39621
2240.24	0.31136	0.39634
2241.2	0.31117	0.39612
2242.17	0.31017	0.39652
2243.13	0.31022	0.39718
2244.1	0.31231	0.39718
2245.06	0.31364	0.39692
2246.03	0.31336	0.39705
2246.99	0.31312	0.39723
2247.96	0.31322	0.39705
2248.92	0.31317	0.39661
2249.88	0.31222	0.39603
2250.85	0.31065	0.39621
2251.81	0.30903	0.39674
2252.78	0.30875	0.39696
2253.74	0.30936	0.39643
2254.71	0.30932	0.3959
2255.67	0.30908	0.39581
2256.63	0.30941	0.39621
2257.6	0.31046	0.39696
2258.56	0.3106	0.39763
2259.53	0.31065	0.39772
2260.49	0.31127	0.39718
2261.46	0.31274	0.39687
2262.42	0.31326	0.3971
2263.39	0.31279	0.39714
2264.35	0.31184	0.39643
2265.31	0.31122	0.39572
2266.28	0.31089	0.39567
2267.24	0.31084	0.39599
2268.21	0.31046	0.39634
2269.17	0.30979	0.39678
2270.14	0.30974	0.39727
2271.1	0.31013	0.39772
2272.06	0.31027	0.39758
2273.03	0.31027	0.39692
2273.99	0.31141	0.39661
2274.96	0.31222	0.39718
2275.92	0.31108	0.39798
2276.89	0.30898	0.39829
2277.85	0.30851	0.39812
2278.82	0.31008	0.39794
2279.78	0.31165	0.39825
2280.74	0.31203	0.39896
2281.71	0.31188	0.39967
2282.67	0.31193	0.40007
2283.64	0.31203	0.40038
2284.6	0.31193	0.4006
2285.57	0.3115	0.40052
2286.53	0.31093	0.40003
2287.49	0.3106	0.39967
2288.46	0.31117	0.39967
2289.42	0.31236	0.39985
2290.39	0.31307	0.3998
2291.35	0.31336	0.39927
2292.32	0.31303	0.39852
2293.28	0.31269	0.39816
2294.25	0.31236	0.39825
2295.21	0.3125	0.39821
2296.17	0.31322	0.39785
2297.14	0.31307	0.39745
2298.1	0.31326	0.39714
2299.07	0.31288	0.39687
2300.03	0.31317	0.3967
2301	0.31307	0.39683
2301.96	0.31288	0.39714
2302.92	0.31284	0.39732
2303.89	0.31217	0.39736
2304.85	0.31255	0.39741
2305.82	0.31212	0.39754
2306.78	0.3136	0.39772
2307.75	0.31426	0.39785
2308.71	0.31607	0.39789
2309.68	0.31536	0.39794
2310.64	0.31412	0.39789
2311.6	0.31217	0.39794
2312.57	0.31108	0.39829
2313.53	0.31169	0.39887
2314.5	0.31141	0.39927
2315.46	0.31284	0.39923
2316.43	0.31284	0.39892
2317.39	0.31374	0.39874
2318.35	0.31269	0.39896
2319.32	0.31426	0.39949
2320.28	0.31374	0.40029
2321.25	0.3145	0.40136
2322.21	0.31317	0.40269
2323.18	0.31531	0.40416
2324.14	0.31498	0.40478
2325.11	0.31612	0.40354
2326.07	0.3154	0.40074
2327.03	0.31726	0.39803
2328	0.31754	0.39652
2328.96	0.3184	0.39625
2329.93	0.31773	0.39678
2330.89	0.31816	0.39745
2331.86	0.31583	0.39772
2332.82	0.31422	0.3975
2333.78	0.31383	0.39705
2334.75	0.31507	0.3967
2335.71	0.31588	0.39674
2336.68	0.31464	0.39705
2337.64	0.31479	0.39723
2338.61	0.31464	0.39714
2339.57	0.3154	0.39705
2340.54	0.31559	0.39705
2341.5	0.3164	0.39718
2342.46	0.31531	0.3975
2343.43	0.3136	0.39812
2344.39	0.31474	0.39896
2345.36	0.31683	0.39954
2346.32	0.31926	0.39958
2347.29	0.3203	0.39914
2348.25	0.31992	0.39834
2349.21	0.31888	0.39732
2350.18	0.31873	0.39656
2351.14	0.31869	0.3963
2352.11	0.31788	0.39643
2353.07	0.31659	0.39674
2354.04	0.31578	0.39718
2355	0.31583	0.39785
2355.97	0.31578	0.39874
2356.93	0.31612	0.39985
2357.89	0.31645	0.40109
2358.86	0.31597	0.40198
2359.82	0.31517	0.40189
2360.79	0.31555	0.40091
2361.75	0.31792	0.39972
2362.72	0.32002	0.39896
2363.68	0.31997	0.39878
2364.64	0.31845	0.39892
2365.61	0.31735	0.39905
2366.57	0.31788	0.39914
2367.54	0.31907	0.39905
2368.5	0.31883	0.39887
2369.47	0.31721	0.39869
2370.43	0.31512	0.39856
2371.4	0.31388	0.39852
2372.36	0.31383	0.39856
2373.32	0.31407	0.39865
2374.29	0.31445	0.39896
2375.25	0.31464	0.39932
2376.22	0.31417	0.39967
2377.18	0.31398	0.39994
2378.15	0.31445	0.39985
2379.11	0.31517	0.39945
2380.07	0.31559	0.39887
2381.04	0.31574	0.39838
2382	0.31531	0.39816
2382.97	0.31426	0.39803
2383.93	0.31345	0.39789
2384.9	0.31336	0.39776
2385.86	0.31379	0.39767
2386.83	0.31402	0.39767
2387.79	0.31364	0.39772
2388.75	0.3126	0.39781
2389.72	0.31136	0.39794
2390.68	0.31041	0.39798
2391.65	0.30998	0.39807
2392.61	0.31003	0.39807
2393.58	0.31022	0.39812
2394.54	0.31036	0.39816
2395.5	0.31041	0.39829
2396.47	0.31022	0.39838
2397.43	0.30974	0.39829
2398.4	0.30936	0.39834
2399.36	0.30979	0.39865
2400.33	0.31093	0.39923
2401.29	0.31155	0.39967
2402.26	0.31217	0.39972
2403.22	0.31203	0.39976
2404.18	0.31165	0.39967
2405.15	0.31188	0.39958
2406.11	0.3125	0.39972
2407.08	0.31312	0.40029
2408.04	0.31331	0.40083
2409.01	0.31279	0.401
2409.97	0.31241	0.40096
2410.93	0.31227	0.40123
2411.9	0.31198	0.4018
2412.86	0.31198	0.40225
2413.83	0.3126	0.40256
2414.79	0.31317	0.40291
2415.76	0.31307	0.40287
2416.72	0.31269	0.40256
2417.69	0.31303	0.40229
2418.65	0.31422	0.40216
2419.61	0.31507	0.40229
2420.58	0.31493	0.40282
2421.54	0.31474	0.40336
2422.51	0.31479	0.40362
2423.47	0.31431	0.40354
[truncated: 1,633 more rows]

## Sheet: Fig.3
Wavelengh
(nm)
	A	B
515.44	0.92619	0.89043
515.69	0.93406	0.89142
515.95	0.94009	0.89227
516.21	0.95018	0.89296
516.47	0.95018	0.89349
516.73	0.95018	0.89388
516.99	0.9511	0.89411
517.25	0.95163	0.89418
517.51	0.95163	0.89411
517.77	0.95163	0.89388
518.02	0.9511	0.89349
518.28	0.94809	0.89296
518.54	0.94573	0.89227
518.8	0.93904	0.89147
519.06	0.94179	0.89069
519.32	0.94179	0.88832
519.58	0.93563	0.88526
519.84	0.9355	0.8832
520.09	0.93013	0.88006
520.35	0.92973	0.87876
520.61	0.93013	0.87745
520.87	0.9355	0.87781
521.13	0.9355	0.87717
521.39	0.93563	0.87552
521.65	0.94074	0.87607
521.91	0.93013	0.87539
522.16	0.93013	0.87557
522.42	0.93275	0.87431
522.68	0.93327	0.87509
522.94	0.93327	0.87612
523.2	0.93327	0.87646
523.46	0.93275	0.87591
523.72	0.92934	0.87585
523.97	0.92462	0.87766
524.23	0.91833	0.87855
524.49	0.91833	0.88029
524.75	0.91833	0.88212
525.01	0.91767	0.88262
525.27	0.91767	0.88277
525.53	0.91767	0.88155
525.78	0.91767	0.88041
526.04	0.91833	0.88115
526.3	0.9199	0.88042
526.56	0.92042	0.8801
526.82	0.92082	0.88002
527.08	0.92174	0.88076
527.34	0.92305	0.88074
527.59	0.92305	0.87987
527.85	0.92436	0.88004
528.11	0.92632	0.88063
528.37	0.92934	0.88131
528.63	0.92934	0.88074
528.89	0.92934	0.88113
529.14	0.93026	0.88005
529.4	0.93026	0.87934
529.66	0.92934	0.87822
529.92	0.92934	0.87791
530.18	0.92514	0.87816
530.44	0.91689	0.87686
530.7	0.91689	0.87539
530.95	0.91689	0.87481
531.21	0.91689	0.87525
531.47	0.91544	0.87536
531.73	0.91689	0.874
531.99	0.91689	0.873
532.25	0.91492	0.87135
532.5	0.91492	0.86793
532.76	0.91807	0.86606
533.02	0.91807	0.8653
533.28	0.91807	0.86324
533.54	0.91571	0.86091
533.8	0.91571	0.8588
534.05	0.91571	0.85789
534.31	0.91571	0.85876
534.57	0.91374	0.85971
534.83	0.91374	0.86104
535.09	0.91374	0.86269
535.34	0.91374	0.86373
535.6	0.91348	0.86451
535.86	0.91138	0.86581
536.12	0.91138	0.8661
536.38	0.91046	0.86786
536.64	0.9102	0.86966
536.89	0.90889	0.87146
537.15	0.90784	0.87359
537.41	0.90627	0.87631
537.67	0.90627	0.8779
537.93	0.90627	0.87768
538.18	0.90692	0.87809
538.44	0.90627	0.87758
538.7	0.90627	0.87776
538.96	0.90627	0.87997
539.22	0.90076	0.88179
539.48	0.90076	0.88183
539.73	0.90076	0.88426
539.99	0.90627	0.88608
540.25	0.90692	0.88676
540.51	0.90692	0.8886
540.77	0.91007	0.88908
541.02	0.91243	0.88973
541.28	0.91859	0.89016
541.54	0.91859	0.88922
541.8	0.91859	0.88744
542.06	0.91859	0.88476
542.31	0.91859	0.88224
542.57	0.91557	0.88154
542.83	0.91557	0.87994
543.09	0.91557	0.87729
543.35	0.91557	0.87536
543.6	0.91374	0.87628
543.86	0.91335	0.87535
544.12	0.91308	0.87493
544.38	0.91335	0.8749
544.63	0.91374	0.87475
544.89	0.91557	0.87601
545.15	0.91335	0.87725
545.41	0.91702	0.87805
545.67	0.91741	0.87871
545.92	0.92318	0.88127
546.18	0.92436	0.88344
546.44	0.92436	0.88468
546.7	0.92436	0.8873
546.96	0.92436	0.88807
547.21	0.92318	0.88883
547.47	0.92187	0.88816
547.73	0.92187	0.88651
547.99	0.92318	0.8865
548.24	0.92187	0.88511
548.5	0.92187	0.88528
548.76	0.91793	0.88566
549.02	0.91361	0.88481
549.28	0.91361	0.88418
549.53	0.91361	0.88536
549.79	0.92069	0.88579
550.05	0.92383	0.88359
550.31	0.92881	0.88324
550.56	0.92947	0.88247
550.82	0.92947	0.88294
551.08	0.93078	0.88476
551.34	0.93235	0.88577
551.6	0.93419	0.88724
551.85	0.93511	0.88954
552.11	0.93721	0.89203
552.37	0.93799	0.893
552.63	0.93891	0.89373
552.88	0.93943	0.89452
553.14	0.93891	0.89514
553.4	0.93721	0.89576
553.66	0.93721	0.89574
553.91	0.93511	0.89548
554.17	0.93419	0.89681
554.43	0.93013	0.8959
554.69	0.93013	0.89599
554.94	0.93013	0.89624
555.2	0.92462	0.89564
555.46	0.92462	0.89698
555.72	0.92462	0.89679
555.97	0.92462	0.89599
556.23	0.93445	0.89627
556.49	0.94153	0.89567
556.75	0.94271	0.89646
557	0.94415	0.89864
557.26	0.95307	0.89933
557.52	0.95359	0.89881
557.78	0.95608	0.89875
558.03	0.95648	0.8976
558.29	0.95648	0.89591
558.55	0.95608	0.89447
558.81	0.95608	0.89456
559.06	0.95648	0.89425
559.32	0.95739	0.89574
559.58	0.95739	0.89392
559.84	0.95805	0.89162
560.09	0.95805	0.89062
560.35	0.95739	0.89006
560.61	0.95739	0.88894
560.87	0.95503	0.88738
561.12	0.95464	0.8859
561.38	0.95464	0.88499
561.64	0.95739	0.88283
561.9	0.95805	0.88023
562.15	0.95805	0.87886
562.41	0.95805	0.87831
562.67	0.95254	0.8773
562.92	0.95254	0.87904
563.18	0.95569	0.88034
563.44	0.95569	0.8807
563.7	0.95949	0.88083
563.95	0.96788	0.87968
564.21	0.97365	0.87799
564.47	0.97549	0.87831
564.73	0.97365	0.87706
564.98	0.96474	0.87684
565.24	0.96356	0.87873
565.5	0.96356	0.8813
565.75	0.96474	0.88196
566.01	0.97417	0.88217
566.27	0.97417	0.8817
566.53	0.96893	0.88004
566.78	0.96474	0.87905
567.04	0.96474	0.87816
567.3	0.96356	0.87722
567.55	0.96303	0.8774
567.81	0.96185	0.87697
568.07	0.96185	0.87776
568.33	0.96185	0.87707
568.58	0.95975	0.87773
568.84	0.95975	0.87766
569.1	0.95635	0.87652
569.35	0.95975	0.87556
569.61	0.96185	0.87382
569.87	0.96185	0.87257
570.13	0.95975	0.87273
570.38	0.957	0.8735
570.64	0.95975	0.874
570.9	0.96421	0.8725
571.15	0.96474	0.8721
571.41	0.96578	0.87222
571.67	0.96827	0.87143
571.92	0.96932	0.86897
572.18	0.96932	0.865
572.44	0.96827	0.86167
572.7	0.96578	0.85848
572.95	0.96578	0.85772
573.21	0.96578	0.85606
573.47	0.95897	0.85205
573.72	0.95897	0.84939
573.98	0.95805	0.84416
574.24	0.95805	0.839
574.49	0.95805	0.83541
574.75	0.95674	0.83311
575.01	0.9511	0.83136
575.26	0.9511	0.83198
575.52	0.9511	0.83301
575.78	0.9511	0.83355
576.04	0.9553	0.83311
576.29	0.95674	0.83409
576.55	0.9553	0.83332
576.81	0.9553	0.83236
577.06	0.9553	0.83069
577.32	0.95464	0.82988
577.58	0.95464	0.83187
577.83	0.95464	0.83284
578.09	0.95464	0.8333
578.35	0.95464	0.83313
578.6	0.9553	0.8319
578.86	0.95464	0.82908
579.12	0.95464	0.82761
579.37	0.95451	0.82355
579.63	0.95189	0.8171
579.89	0.94809	0.81711
580.14	0.94809	0.81426
580.4	0.9473	0.81485
580.66	0.94271	0.8154
580.91	0.92777	0.81488
581.17	0.92777	0.81462
581.43	0.92777	0.81386
581.68	0.92777	0.81027
581.94	0.9178	0.80804
582.2	0.91689	0.80612
582.45	0.91453	0.80543
582.71	0.91125	0.80426
582.97	0.91125	0.80577
583.22	0.91453	0.80661
583.48	0.92764	0.80857
583.74	0.92764	0.80958
583.99	0.92764	0.80827
584.25	0.92764	0.80667
584.51	0.92764	0.80419
584.76	0.92764	0.80147
585.02	0.92764	0.79997
585.28	0.92764	0.79868
585.53	0.92764	0.79676
585.79	0.92764	0.79534
586.05	0.92764	0.79692
586.3	0.92528	0.79319
586.56	0.92528	0.79166
586.81	0.92528	0.78784
587.07	0.91689	0.78559
587.33	0.91085	0.78338
587.58	0.91085	0.78194
587.84	0.91085	0.78109
588.1	0.91007	0.78198
588.35	0.89407	0.77912
588.61	0.89407	0.77377
588.87	0.89407	0.77162
589.12	0.88975	0.77052
589.38	0.88975	0.76603
589.64	0.88595	0.7626
589.89	0.88975	0.75787
590.15	0.88975	0.75542
590.4	0.88975	0.75361
590.66	0.88595	0.7533
590.92	0.88595	0.75218
591.17	0.8925	0.75204
591.43	0.8925	0.74991
591.69	0.88791	0.74581
591.94	0.88791	0.74328
592.2	0.88595	0.74082
592.46	0.87585	0.73919
592.71	0.87402	0.74069
592.97	0.87205	0.74165
593.22	0.87205	0.74437
593.48	0.87402	0.74585
593.74	0.87402	0.74609
593.99	0.87205	0.74255
594.25	0.87061	0.73814
594.51	0.87008	0.73074
594.76	0.86851	0.72578
595.02	0.86025	0.72302
595.27	0.85868	0.71808
595.53	0.85868	0.71309
595.79	0.85868	0.70995
596.04	0.85658	0.70785
596.3	0.85658	0.70636
596.55	0.85658	0.70211
596.81	0.8533	0.69718
597.07	0.8533	0.69126
597.32	0.85212	0.68593
597.58	0.85212	0.67823
597.84	0.85212	0.67132
598.09	0.85252	0.66784
598.35	0.85252	0.66595
598.6	0.85212	0.66434
598.86	0.85252	0.66189
599.12	0.85252	0.6577
599.37	0.85252	0.65386
599.63	0.84793	0.64772
599.88	0.84518	0.64111
600.14	0.84518	0.63396
600.4	0.83272	0.63067
600.65	0.83272	0.62839
600.91	0.83259	0.62791
601.16	0.83036	0.62678
601.42	0.81397	0.62575
601.68	0.81397	0.62559
601.93	0.81175	0.62532
602.19	0.81175	0.6237
602.44	0.80965	0.61996
602.7	0.80965	0.61514
602.96	0.80912	0.61158
603.21	0.80322	0.60857
603.47	0.80322	0.60543
603.72	0.80322	0.60335
603.98	0.79969	0.60231
604.24	0.76862	0.59964
604.49	0.76665	0.59787
604.75	0.76626	0.59325
605	0.76626	0.58749
605.26	0.76416	0.5823
605.51	0.76088	0.57858
605.77	0.75865	0.57426
606.03	0.75878	0.5726
606.28	0.75878	0.57093
606.54	0.75878	0.56986
606.79	0.75878	0.56814
607.05	0.75498	0.56543
607.3	0.75498	0.56104
607.56	0.75498	0.55367
607.82	0.75013	0.54579
608.07	0.74528	0.53835
608.33	0.74528	0.5293
608.58	0.74528	0.52178
608.84	0.7361	0.51708
609.1	0.7361	0.51304
609.35	0.73034	0.50839
609.61	0.72444	0.50363
609.86	0.72299	0.49853
610.12	0.72208	0.49217
610.37	0.72077	0.4856
610.63	0.71683	0.47891
610.88	0.70792	0.47179
611.14	0.70136	0.46697
611.4	0.70136	0.46446
611.65	0.70136	0.46391
611.91	0.70136	0.4627
612.16	0.67344	0.46184
612.42	0.67226	0.45951
612.67	0.67226	0.45732
612.93	0.67226	0.45318
613.19	0.67029	0.44659
613.44	0.66741	0.43958
613.7	0.66256	0.43182
613.95	0.66256	0.42676
614.21	0.65535	0.42312
614.46	0.62952	0.41961
614.72	0.62952	0.41716
614.97	0.62559	0.41613
615.23	0.6252	0.41179
615.49	0.6252	0.40657
615.74	0.62179	0.40114
616	0.62061	0.39311
616.25	0.61851	0.38497
616.51	0.613	0.37574
616.76	0.613	0.36761
617.02	0.613	0.36182
617.27	0.59177	0.35985
617.53	0.58443	0.35837
617.78	0.57446	0.35681
618.04	0.57446	0.35334
618.3	0.57092	0.34899
618.55	0.56712	0.34353
618.81	0.56214	0.33654
619.06	0.55755	0.32758
619.32	0.55178	0.31938
619.57	0.55178	0.31249
619.83	0.54824	0.30738
620.08	0.53238	0.30561
620.34	0.5295	0.30529
620.59	0.52019	0.30425
620.85	0.52019	0.30206
621.1	0.51809	0.29905
621.36	0.51481	0.2943
621.61	0.50905	0.28988
621.87	0.50223	0.2834
622.12	0.50223	0.27458
622.38	0.492	0.269
622.64	0.492	0.26422
622.89	0.48034	0.26343
623.15	0.47457	0.26564
623.4	0.47457	0.2694
623.66	0.47457	0.27131
623.91	0.46342	0.26937
624.17	0.46172	0.2638
624.42	0.45648	0.26092
624.68	0.45621	0.25429
624.93	0.44376	0.24685
625.19	0.43603	0.23917
625.44	0.42803	0.23467
625.7	0.4237	0.23278
625.95	0.41033	0.23265
626.21	0.41033	0.23178
626.46	0.41033	0.23123
626.72	0.41033	0.22841
626.97	0.41033	0.22427
627.23	0.40718	0.21873
627.48	0.40115	0.21262
627.74	0.40115	0.20641
627.99	0.40115	0.20018
628.25	0.40115	0.19553
628.5	0.37703	0.19465
628.76	0.35501	0.19487
629.01	0.35501	0.19835
629.27	0.35501	0.20357
629.52	0.35501	0.20657
629.78	0.35501	0.20583
630.03	0.35501	0.20328
630.29	0.35501	0.19979
630.54	0.35501	0.19674
630.8	0.35501	0.18868
631.05	0.35501	0.18296
631.31	0.35304	0.17984
631.56	0.33705	0.18023
631.82	0.32433	0.18094
632.07	0.32433	0.18177
632.33	0.32433	0.18239
632.58	0.32433	0.18232
632.84	0.32105	0.18052
633.09	0.32105	0.17742
633.35	0.32105	0.17122
633.6	0.32105	0.16468
633.86	0.32105	0.15791
634.11	0.30611	0.153
634.37	0.30611	0.14965
634.62	0.30454	0.14956
634.88	0.30388	0.15135
635.13	0.29955	0.15412
635.39	0.29955	0.15704
635.64	0.29955	0.15635
635.9	0.29955	0.15244
636.15	0.29824	0.14778
636.41	0.29824	0.14062
636.66	0.29824	0.13385
636.92	0.29824	0.1277
637.17	0.29824	0.12375
637.42	0.28854	0.12335
637.68	0.26809	0.12505
637.93	0.26809	0.12842
638.19	0.26809	0.13234
638.44	0.26219	0.1356
638.7	0.26219	0.13725
638.95	0.25341	0.13714
639.21	0.24305	0.13245
639.46	0.24305	0.1254
639.72	0.24082	0.11976
639.97	0.24082	0.11491
640.23	0.24082	0.11201
640.48	0.21159	0.11202
640.74	0.21159	0.11406
640.99	0.21159	0.11667
641.24	0.21159	0.1195
641.5	0.21159	0.12028
641.75	0.21159	0.11875
642.01	0.21159	0.11372
642.26	0.21159	0.10778
642.52	0.21159	0.10003
642.77	0.21159	0.09261
643.03	0.21159	0.08528
643.28	0.19678	0.07998
643.54	0.19678	0.08053
643.79	0.19678	0.08179
644.04	0.19678	0.08442
644.3	0.19678	0.08802
644.55	0.19678	0.09077
644.81	0.199	0.09028
645.06	0.199	0.08699
645.32	0.199	0.08106
645.57	0.199	0.07514
645.83	0.199	0.06927
646.08	0.199	0.06505
646.33	0.17069	0.0619
646.59	0.17069	0.06069
646.84	0.17069	0.0612
647.1	0.17069	0.06384
647.35	0.17069	0.06698
647.61	0.17069	0.06743
647.86	0.15758	0.0662
648.12	0.15758	0.0604
648.37	0.15758	0.05386
648.62	0.15758	0.04504
648.88	0.15758	0.03483
649.13	0.13962	0.02564
649.39	0.11904	0.0204
649.64	0.11353	0.01992
649.9	0.11353	0.01963
650.15	0.11353	0.02226
650.4	0.11353	0.02477
650.66	0.11353	0.02578
650.91	0.11353	0.02517
651.17	0.11353	0.02194
651.42	0.11353	0.01764
651.68	0.11353	0.01243
651.93	0.11353	0.00703
652.18	0.11353	0.00328
652.44	0.10488	0.000409991
652.69	0.07708	0
652.95	0.07525	0.00244
653.2	0.07525	0.00839
653.45	0.07525	0.01496
653.71	0.07525	0.01861
653.96	0.07525	0.02142
654.22	0.07525	0.02391
654.47	0.07525	0.02613
654.73	0.07525	0.02472
654.98	0.07525	0.02081
655.23	0.07525	0.01908
655.49	0.04877	0.0203
655.74	0.01049	0.02442
656	0.01049	0.02833
656.25	0.01049	0.03419
656.5	0.01049	0.03931
656.76	0.01049	0.04525
657.01	0.01049	0.05067
657.27	0.02386	0.05425
657.52	0.02386	0.05665
657.77	0.02386	0.05706
658.03	0.02386	0.05532
658.28	0.02386	0.05385
658.54	0.02386	0.05168
658.79	0	0.05129
659.04	0	0.05251
659.3	0	0.05655
659.55	0	0.05968
659.81	0	0.06202
660.06	0	0.06673
660.31	0.01363	0.07141
660.57	0.01403	0.07365
660.82	0.01403	0.07189
661.08	0.01403	0.06895
661.33	0.01403	0.06661
661.58	0.01403	0.06446
661.84	0.01403	0.06319
662.09	0.01403	0.06183
662.35	0.01403	0.06463
662.6	0.01403	0.06847
662.85	0.01403	0.07417
663.11	0.01403	0.08024
663.36	0.03317	0.08629
663.61	0.05231	0.09149
663.87	0.05231	0.09855
664.12	0.05231	0.10041
664.38	0.05231	0.10178
664.63	0.05231	0.10255
664.88	0.05231	0.10314
665.14	0.03028	0.10437
665.39	0.0274	0.10482
665.64	0.0274	0.10728
665.9	0.0274	0.11328
666.15	0.0274	0.12203
666.41	0.0274	0.13138
666.66	0.0274	0.14038
666.91	0.06332	0.14642
667.17	0.07027	0.15178
667.42	0.07027	0.15518
667.67	0.07027	0.15521
667.93	0.07027	0.15556
668.18	0.07027	0.15553
668.44	0.07027	0.15685
668.69	0.07027	0.15734
668.94	0.07027	0.15914
669.2	0.07027	0.16179
669.45	0.07027	0.16618
669.7	0.07027	0.17134
669.96	0.08167	0.17754
670.21	0.11222	0.17801
670.46	0.11222	0.17829
670.72	0.11222	0.17833
670.97	0.11222	0.17473
671.22	0.11222	0.1718
671.48	0.11222	0.16817
671.73	0.1054	0.16772
671.99	0.1054	0.16874
672.24	0.1054	0.17167
672.49	0.1054	0.17648
672.75	0.1054	0.18295
673	0.1054	0.18982
673.25	0.13975	0.1981
673.51	0.14788	0.20321
673.76	0.14788	0.20689
674.01	0.14788	0.21143
674.27	0.14788	0.21528
674.52	0.14788	0.21801
674.77	0.14788	0.22061
675.03	0.13752	0.2237
675.28	0.13752	0.22755
675.53	0.13752	0.23404
675.79	0.13752	0.2424
676.04	0.13752	0.2517
676.29	0.13752	0.25773
676.55	0.16387	0.26534
676.8	0.18013	0.27304
677.05	0.18013	0.27867
677.31	0.18013	0.28301
677.56	0.18013	0.2861
677.81	0.18013	0.28731
678.07	0.18013	0.28796
678.32	0.14958	0.28775
678.57	0.14958	0.28793
678.83	0.14958	0.2888
679.08	0.14958	0.29201
679.33	0.14958	0.29545
679.59	0.14958	0.29838
679.84	0.16951	0.30206
680.09	0.19782	0.30528
680.35	0.20582	0.30805
680.6	0.20582	0.30909
680.85	0.20582	0.31033
681.11	0.20582	0.30973
681.36	0.20582	0.31023
681.61	0.20582	0.311
681.87	0.20582	0.31359
682.12	0.20582	0.31571
682.37	0.20582	0.31839
682.63	0.20582	0.32477
682.88	0.20582	0.33199
683.13	0.2167	0.34134
683.38	0.2597	0.34999
683.64	0.2656	0.35775
683.89	0.2656	0.36459
684.14	0.2656	0.37106
684.4	0.2656	0.3735
684.65	0.2656	0.37656
684.9	0.2656	0.3805
685.16	0.2483	0.38599
685.41	0.2483	0.39086
685.66	0.2483	0.39706
685.92	0.2483	0.40331
686.17	0.2483	0.40832
686.42	0.2483	0.41514
686.67	0.29012	0.4208
686.93	0.29837	0.42694
687.18	0.29837	0.43388
687.43	0.29837	0.44043
687.69	0.29837	0.4452
687.94	0.29837	0.44873
688.19	0.29837	0.45017
688.45	0.29719	0.45227
688.7	0.29719	0.45417
688.95	0.29719	0.45672
689.2	0.29719	0.46058
689.46	0.29719	0.46352
689.71	0.29719	0.46448
689.96	0.30755	0.46412
690.22	0.34439	0.46277
690.47	0.36287	0.46299
690.72	0.36287	0.46459
690.97	0.36287	0.4675
691.23	0.36287	0.47124
691.48	0.36287	0.47357
691.73	0.36287	0.47443
691.99	0.36707	0.47418
692.24	0.36707	0.47385
692.49	0.36707	0.47489
692.74	0.36707	0.47629
693	0.36707	0.48032
693.25	0.36707	0.48561
693.5	0.39185	0.4887
693.75	0.41924	0.49046
694.01	0.44337	0.49326
694.26	0.44337	0.49723
694.51	0.44337	0.50355
694.77	0.44337	0.50936
695.02	0.44337	0.51777
695.27	0.44337	0.52433
695.52	0.41728	0.529
695.78	0.41728	0.53314
696.03	0.41728	0.53741
696.28	0.41728	0.54407
696.53	0.41728	0.55383
696.79	0.41728	0.56167
697.04	0.42908	0.56944
697.29	0.45936	0.57555
697.55	0.45936	0.57952
697.8	0.45936	0.58259
698.05	0.45936	0.58604
698.3	0.45936	0.58781
698.56	0.45936	0.58986
698.81	0.44088	0.59082
699.06	0.44061	0.59077
699.31	0.44061	0.58933
699.57	0.44061	0.58616
699.82	0.44061	0.58369
700.07	0.44061	0.58523
700.32	0.44061	0.58504
700.58	0.45674	0.58566
700.83	0.49672	0.58424
701.08	0.52412	0.58372
701.33	0.54785	0.5815
701.59	0.54785	0.58063
701.84	0.54785	0.58049
702.09	0.54785	0.5798
702.34	0.54785	0.58113
702.6	0.54785	0.58469
702.85	0.54483	0.58679
703.1	0.54483	0.58948
703.35	0.54483	0.59274
703.61	0.54483	0.59622
703.86	0.54483	0.60033
704.11	0.54483	0.60331
704.36	0.57394	0.60774
704.61	0.60343	0.61175
704.87	0.60343	0.61454
705.12	0.60343	0.62
705.37	0.60343	0.6269
705.62	0.60343	0.63175
705.88	0.60343	0.63822
706.13	0.58574	0.64585
706.38	0.5527	0.65073
706.63	0.5527	0.65532
706.89	0.5527	0.65926
707.14	0.5527	0.66349
707.39	0.5527	0.66687
707.64	0.5527	0.67055
707.89	0.57735	0.67336
708.15	0.60291	0.67564
708.4	0.60789	0.67893
708.65	0.60789	0.68128
708.9	0.60789	0.68135
709.16	0.60789	0.68278
709.41	0.60789	0.68484
709.66	0.60789	0.68654
709.91	0.5957	0.68838
710.16	0.5957	0.68926
710.42	0.5957	0.69184
710.67	0.5957	0.69169
710.92	0.5957	0.69114
711.17	0.5957	0.69094
711.43	0.60435	0.68858
711.68	0.64722	0.6851
711.93	0.69927	0.68479
712.18	0.69927	0.68279
712.43	0.69927	0.68105
712.69	0.69927	0.67916
712.94	0.69927	0.67925
713.19	0.69927	0.68066
713.44	0.68865	0.68337
713.69	0.67213	0.68646
713.95	0.67213	0.68984
714.2	0.67213	0.6942
714.45	0.67213	0.69761
714.7	0.67213	0.69833
714.95	0.67213	0.69917
715.21	0.67986	0.70135
715.46	0.71736	0.70245
715.71	0.71736	0.70228
715.96	0.71736	0.7034
716.21	0.71736	0.70538
716.47	0.71736	0.70615
716.72	0.71736	0.70751
716.97	0.70779	0.71047
717.22	0.70163	0.71557
717.47	0.67147	0.72128
717.73	0.67147	0.72777
717.98	0.67147	0.73303
718.23	0.67147	0.73558
718.48	0.67147	0.73989
718.73	0.67147	0.74354
718.98	0.68445	0.74489
719.24	0.73335	0.74498
719.49	0.74594	0.74374
719.74	0.74594	0.74143
719.99	0.74594	0.741
720.24	0.74594	0.74101
720.5	0.74594	0.74051
720.75	0.74594	0.74167
721	0.72483	0.74284
721.25	0.70202	0.7431
721.5	0.70202	0.74581
721.75	0.70202	0.74815
722.01	0.70202	0.75063
722.26	0.70202	0.75082
722.51	0.70202	0.75002
722.76	0.72457	0.74955
723.01	0.77032	0.74826
723.26	0.77058	0.74539
723.52	0.78933	0.74192
723.77	0.78933	0.74033
724.02	0.78933	0.73579
724.27	0.78933	0.73208
724.52	0.78933	0.73282
724.77	0.78933	0.73453
725.03	0.75341	0.73681
725.28	0.75341	0.74263
725.53	0.75341	0.74865
725.78	0.75341	0.75386
726.03	0.75341	0.75698
726.28	0.75341	0.76037
726.54	0.77189	0.76371
726.79	0.77976	0.76667
727.04	0.81778	0.76666
727.29	0.82145	0.76725
727.54	0.82145	0.7701
727.79	0.82145	0.76991
728.05	0.82145	0.77136
728.3	0.82145	0.77492
728.55	0.82145	0.77953
728.8	0.78277	0.78416
729.05	0.74397	0.7891
729.3	0.74397	0.79423
729.55	0.74397	0.79823
729.81	0.74397	0.80179
730.06	0.74397	0.80111
730.31	0.74397	0.80131
730.56	0.79274	0.80226
730.81	0.8006	0.80105
731.06	0.81148	0.7998
731.31	0.81148	0.79677
731.57	0.81148	0.79255
731.82	0.81148	0.78695
732.07	0.81148	0.78266
732.32	0.81148	0.78376
732.57	0.80598	0.78562
732.82	0.77923	0.78798
733.07	0.77923	0.79064
733.33	0.77923	0.79372
733.58	0.77923	0.79543
733.83	0.77923	0.79692
734.08	0.77923	0.79744
734.33	0.80703	0.79642
734.58	0.82486	0.79105
734.83	0.8415	0.78493
735.08	0.85829	0.77858
735.34	0.85829	0.77505
735.59	0.85829	0.77019
735.84	0.85829	0.76705
736.09	0.85829	0.76696
736.34	0.85829	0.76802
736.59	0.82289	0.76934
736.84	0.81397	0.77246
737.09	0.81397	0.77646
737.35	0.81397	0.77909
737.6	0.81397	0.78204
737.85	0.81397	0.78424
738.1	0.81397	0.78684
738.35	0.82263	0.78945
738.6	0.84596	0.79058
738.85	0.87192	0.78938
739.1	0.87192	0.78739
739.35	0.87192	0.78519
739.61	0.87192	0.78353
739.86	0.87192	0.78398
740.11	0.87192	0.78355
740.36	0.85199	0.78633
740.61	0.79982	0.79054
740.86	0.79536	0.79679
741.11	0.79536	0.80553
741.36	0.79536	0.81758
741.61	0.79536	0.82632
741.87	0.79536	0.83467
742.12	0.79982	0.8412
742.37	0.82302	0.8419
742.62	0.83036	0.84041
742.87	0.85684	0.83743
743.12	0.85684	0.83306
743.37	0.85684	0.82731
743.62	0.85684	0.82429
743.87	0.85684	0.82075
744.12	0.85684	0.81906
744.38	0.82171	0.818
744.63	0.81751	0.81622
744.88	0.81751	0.81586
745.13	0.81751	0.81815
745.38	0.81751	0.82048
745.63	0.81751	0.82059
745.88	0.81751	0.81972
746.13	0.83338	0.81761
746.38	0.86091	0.81553
746.63	0.86772	0.81039
746.88	0.89696	0.80371
747.13	0.90364	0.79928
747.39	0.90364	0.79648
747.64	0.90364	0.79068
747.89	0.90364	0.78607
748.14	0.90364	0.78325
748.39	0.90364	0.78313
748.64	0.88765	0.78717
748.89	0.86825	0.79137
749.14	0.86379	0.79926
749.39	0.86379	0.80779
749.64	0.86379	0.81584
749.89	0.86379	0.82202
750.14	0.86379	0.8301
750.39	0.86379	0.83429
750.65	0.87585	0.83565
750.9	0.89512	0.83662
751.15	0.89512	0.83636
751.4	0.89512	0.83423
751.65	0.89512	0.83141
751.9	0.89512	0.82979
752.15	0.89512	0.82925
752.4	0.87428	0.831
752.65	0.84557	0.83393
752.9	0.8381	0.84004
753.15	0.83521	0.8486
753.4	0.83521	0.8582
753.65	0.83521	0.86606
753.9	0.83521	0.87331
754.15	0.83521	0.87879
754.41	0.83521	0.88209
754.66	0.8495	0.88292
754.91	0.87769	0.87954
755.16	0.89761	0.87498
755.41	0.89761	0.86767
755.66	0.89761	0.8591
755.91	0.89761	0.85161
756.16	0.89761	0.84397
756.41	0.89761	0.83529
756.66	0.88096	0.82859
756.91	0.86694	0.82549
757.16	0.86458	0.82753
757.41	0.86458	0.82925
757.66	0.86458	0.8313
757.91	0.86458	0.83454
758.16	0.86458	0.83836
758.41	0.86694	0.84091
758.66	0.87926	0.84188
758.91	0.91413	0.84206
759.16	0.96106	0.83854
759.41	0.96106	0.8344
759.66	0.96106	0.8299
759.92	0.96106	0.82352
760.17	0.96106	0.81973
760.42	0.96106	0.81635
760.67	0.9587	0.81378
760.92	0.9199	0.8131
761.17	0.90102	0.81657
761.42	0.88582	0.82164
761.67	0.88582	0.82893
761.92	0.88582	0.83638
762.17	0.88582	0.84402
762.42	0.88582	0.85292
762.67	0.88582	0.86091
762.92	0.88831	0.86751
763.17	0.91479	0.87214
763.42	0.91479	0.8726
763.67	0.91479	0.87143
763.92	0.91479	0.869
764.17	0.91479	0.86561
764.42	0.91479	0.86315
764.67	0.91138	0.86186
764.92	0.90496	0.86194
765.17	0.88162	0.86184
765.42	0.85671	0.8667
765.67	0.85252	0.87367
765.92	0.85252	0.88078
766.17	0.85252	0.88918
766.42	0.85252	0.8956
766.67	0.85252	0.90184
766.92	0.85671	0.9071
767.17	0.86576	0.91048
767.42	0.88818	0.91115
767.67	0.92449	0.908
767.92	0.92593	0.90373
768.17	0.92593	0.89807
768.42	0.92593	0.89185
768.67	0.92593	0.88358
768.92	0.92593	0.87476
769.17	0.92449	0.86863
769.42	0.91557	0.86345
769.67	0.879	0.86134
769.92	0.879	0.86157
770.17	0.879	0.86467
770.42	0.879	0.8709
770.67	0.879	0.87664
770.92	0.879	0.88072
771.17	0.90286	0.88534
771.42	0.91833	0.88995
771.67	0.94402	0.89303
771.92	0.96513	0.895
772.17	0.97024	0.89357
772.42	0.97024	0.88937
772.67	0.97024	0.88331
772.92	0.97024	0.87692
773.17	0.97024	0.87178
773.42	0.97024	0.86946
773.67	0.94061	0.86642
773.92	0.92134	0.86595
774.17	0.9022	0.8664
774.42	0.89761	0.86944
774.67	0.89761	0.87474
774.92	0.89761	0.88017
775.17	0.89761	0.88778
775.42	0.89761	0.89474
775.67	0.9022	0.90053
775.92	0.92921	0.90454
776.17	0.94232	0.9073
776.42	0.94546	0.90714
776.67	0.94546	0.90204
776.92	0.94546	0.8962
777.17	0.94546	0.89349
777.42	0.94546	0.88989
777.67	0.94546	0.88835
777.92	0.92711	0.88743
778.17	0.91243	0.8861
778.42	0.88962	0.88645
778.67	0.88857	0.89029
778.92	0.88647	0.89538
779.17	0.88647	0.90196
779.42	0.88647	0.91026
779.67	0.88647	0.91494
779.92	0.88647	0.91966
780.17	0.88857	0.92437
780.41	0.90915	0.92795
780.66	0.92816	0.92895
780.91	0.95648	0.92506
781.16	0.95648	0.92049
781.41	0.95648	0.91354
781.66	0.95648	0.90495
781.91	0.95648	0.89677
782.16	0.95648	0.88907
782.41	0.93917	0.8813
782.66	0.92816	0.87718
782.91	0.9043	0.87671
783.16	0.9043	0.87803
783.41	0.9043	0.88037
783.66	0.9043	0.88521
783.91	0.9043	0.89038
784.16	0.9043	0.89448
784.41	0.91335	0.89944
784.66	0.9296	0.90263
784.91	0.96041	0.90313
785.16	0.99266	0.90444
785.41	0.99266	0.90364
785.65	0.99266	0.89919
785.9	0.99266	0.89564
786.15	0.99266	0.89039
786.4	0.99266	0.88635
786.65	0.98807	0.8814
786.9	0.9549	0.87746
787.15	0.9456	0.87739
787.4	0.92305	0.87865
787.65	0.91282	0.88349
787.9	0.91282	0.89017
788.15	0.91282	0.89932
788.4	0.91282	0.90957
788.65	0.91282	0.9201
788.9	0.91282	0.93012
789.15	0.91492	0.93678
789.4	0.92803	0.94203
789.64	0.95438	0.94457
789.89	0.95438	0.94423
790.14	0.95438	0.94156
790.39	0.95438	0.93648
790.64	0.95438	0.92981
790.89	0.95438	0.92298
791.14	0.94035	0.91779
791.39	0.93445	0.91403
791.64	0.9216	0.9105
791.89	0.89932	0.90833
792.14	0.89788	0.90761
792.39	0.89788	0.91162
792.64	0.89788	0.91474
792.88	0.89788	0.91973
793.13	0.89788	0.92719
793.38	0.89788	0.93537
793.63	0.92449	0.94282
793.88	0.94599	0.94709
794.13	0.95451	0.95125
794.38	0.97876	0.95229
794.63	0.97876	0.94997
794.88	0.97876	0.94594
795.13	0.97876	0.93775
795.38	0.97876	0.931
795.62	0.97876	0.92333
795.87	0.95425	0.91539
796.12	0.94861	0.90809
796.37	0.94704	0.90227
796.62	0.93825	0.90071
796.87	0.93825	0.90062
797.12	0.93825	0.90351
797.37	0.93825	0.90814
797.62	0.93825	0.91207
797.87	0.93825	0.91678
798.11	0.96172	0.92215
798.36	0.9646	0.92725
798.61	0.98545	0.92949
798.86	0.99187	0.93161
799.11	0.99187	0.9323
799.36	0.99187	0.93077
799.61	0.99187	0.92585
799.86	0.99187	0.92083
800.11	0.99187	0.91512
800.36	0.98768	0.90854
800.6	0.9688	0.9037
800.85	0.96369	0.90071
801.1	0.94874	0.90002
801.35	0.92042	0.90223
801.6	0.92042	0.9061
801.85	0.92042	0.91314
802.1	0.92042	0.9219
802.35	0.92042	0.93246
802.59	0.92042	0.9434
802.84	0.9393	0.95219
803.09	0.95412	0.96011
803.34	0.95818	0.96557
803.59	0.97181	0.96948
803.84	0.97181	0.97028
804.09	0.97181	0.96787
804.34	0.97181	0.96391
804.58	0.97181	0.95879
804.83	0.9612	0.95186
805.08	0.9612	0.94448
805.33	0.93563	0.93863
805.58	0.92724	0.93334
805.83	0.92724	0.9309
806.08	0.92724	0.92862
806.33	0.92724	0.9294
806.57	0.92724	0.93232
806.82	0.92724	0.93558
807.07	0.9275	0.94015
807.32	0.94442	0.94536
807.57	0.9612	0.95143
807.82	0.96172	0.95814
808.07	0.96841	0.96088
808.31	0.98309	0.9624
808.56	0.98309	0.96252
808.81	0.98309	0.95769
809.06	0.98309	0.95159
809.31	0.98309	0.9445
809.56	0.98309	0.93805
809.81	0.97981	0.9305
810.05	0.96985	0.92372
810.3	0.9629	0.9191
810.55	0.95333	0.91572
810.8	0.94835	0.91381
811.05	0.94835	0.9153
811.3	0.94835	0.91822
811.55	0.94835	0.92222
811.79	0.94835	0.92946
812.04	0.94835	0.93477
812.29	0.97339	0.94054
812.54	0.98794	0.94509
812.79	0.9903	0.94731
813.04	1	0.94818
813.28	1	0.94908
813.53	1	0.94907
813.78	1	0.94708
814.03	1	0.94312
814.28	1	0.93807
814.53	0.9844	0.93311
814.78	0.96762	0.92723
815.02	0.95884	0.92352
815.27	0.93747	0.92082
815.52	0.93668	0.92051
815.77	0.93668	0.92228
816.02	0.93668	0.92661
816.27	0.93668	0.93321
816.51	0.93668	0.93956
816.76	0.93668	0.94674
817.01	0.95149	0.95547
817.26	0.95569	0.96147
817.51	0.96133	0.96767
817.75	0.96211	0.97153
818	0.96211	0.97214
818.25	0.96211	0.97301
818.5	0.96211	0.97086
818.75	0.96211	0.96762
819	0.96211	0.96339
819.24	0.95254	0.95896
819.49	0.94612	0.95336
819.74	0.94481	0.94765
819.99	0.92082	0.94351
820.24	0.9182	0.93864
820.48	0.9182	0.93627
820.73	0.9182	0.93509
820.98	0.9182	0.93553
821.23	0.9182	0.93712
821.48	0.92082	0.94082
821.73	0.94664	0.94491
821.97	0.95451	0.94932
822.22	0.95844	0.95476
822.47	0.98283	0.95822
822.72	0.98846	0.96104
822.97	0.99069	0.96228
823.21	0.99069	0.96046
823.46	0.99069	0.95866
823.71	0.99069	0.95456
823.96	0.99069	0.95047
824.21	0.99069	0.9458
824.45	0.97378	0.9388
824.7	0.97116	0.93259
824.95	0.95936	0.92704
825.2	0.95202	0.92428
825.45	0.95005	0.92273
825.69	0.95005	0.92186
825.94	0.95005	0.92225
826.19	0.95005	0.92439
826.44	0.95005	0.92818
826.69	0.95202	0.93278
826.93	0.95962	0.93751
827.18	0.96657	0.94162
827.43	0.97365	0.94575
827.68	0.98374	0.94938
827.92	0.98374	0.9526
828.17	0.98374	0.95544
828.42	0.98374	0.95591
828.67	0.98374	0.95364
828.92	0.98374	0.95087
829.16	0.97745	0.94837
829.41	0.97575	0.94526
829.66	0.95294	0.94229
829.91	0.94966	0.93876
830.16	0.93734	0.93701
830.4	0.93052	0.93576
830.65	0.92134	0.93665
830.9	0.92134	0.9397
831.15	0.92134	0.94419
831.39	0.92134	0.94839
831.64	0.92134	0.95332
831.89	0.93052	0.95901
832.14	0.94127	0.96487
832.38	0.96434	0.9698
832.63	0.96814	0.97364
832.88	0.96906	0.9766
833.13	0.96906	0.97789
833.38	0.96906	0.97753
833.62	0.96906	0.97467
833.87	0.96906	0.96999
834.12	0.96814	0.96507
834.37	0.95595	0.95977
834.61	0.9511	0.95282
834.86	0.95071	0.94782
835.11	0.93825	0.94418
835.36	0.93799	0.93932
835.6	0.93799	0.93622
835.85	0.93799	0.93516
836.1	0.93799	0.93629
836.35	0.93799	0.93699
836.59	0.93799	0.93853
836.84	0.95333	0.9409
837.09	0.96224	0.94411
837.34	0.96513	0.94816
837.58	0.97339	0.95305
837.83	0.98873	0.95878
838.08	0.99148	0.96535
838.33	0.99148	0.97275
838.57	0.99148	0.981
838.82	0.99148	0.99008
839.07	0.99148	1
	0.99148
	0.96421
	0.96342
	0.95359
	0.95097
	0.95097
	0.95097
	0.95097
	0.95097
	0.95097
	0.95097
	0.95503
	0.95713
	0.95779
	0.97208
	0.99213
	0.99345
	0.99463
	0.99345
	0.99213
